# Supplementary material for: 4-Amino­pyridinium hydrogen succinate
Source: Acta Crystallogr Sect E Struct Rep Online. 2009 Mar 14;65(Pt 4):o765–6. doi: 10.1107/S1600536809006990 (PMC2968853; doi:10.1107/S1600536809006990)
Supplement: Supplementary file 2 [file e-65-0o765-Isup2.hkl]

#
# h,k,l, Fc-squared, Fo-squared, sigma(Fo-squared) and status flag
#
data_I
_shelx_title ' 4apsu_0m in P2(1)/c  (100K)'
_shelx_refln_list_code          4
_shelx_F_calc_maximum      272.12
_exptl_crystal_F_000       448.00
_reflns_d_resolution_high  0.7697
 
loop_
 _symmetry_equiv_pos_as_xyz
 'x, y, z'
 '-x, y+1/2, -z+1/2'
 '-x, -y, -z'
 'x, -y-1/2, z-1/2'
 
_cell_length_a     6.5443
_cell_length_b    22.2867
_cell_length_c     7.1112
_cell_angle_alpha  90.000
_cell_angle_beta  114.587
_cell_angle_gamma  90.000
 
_shelx_F_squared_multiplier     1.000
 
loop_
 _refln_index_h
 _refln_index_k
 _refln_index_l
 _refln_F_squared_calc
 _refln_F_squared_meas
 _refln_F_squared_sigma
 _refln_observed_status
   1   0   0     2086.06     1892.96     40.61 o
   2   0   0      531.49      501.65     10.74 o
   3   0   0     4476.19     4867.04     66.18 o
   4   0   0      393.20      353.47     11.42 o
   5   0   0        0.62        3.25      7.79 o
   6   0   0      593.13      599.23     47.76 o
   7   0   0      429.97      419.58     47.96 o
   1   1   0       11.04       14.59      1.37 o
   2   1   0        0.37       -1.79      3.06 o
   3   1   0      177.86      181.23      6.67 o
   4   1   0       51.19       48.71      5.71 o
   5   1   0       20.53       24.07      5.34 o
   6   1   0       11.51       -5.95     18.76 o
   7   1   0       68.54       35.86     23.48 o
   1   2   0     1694.37     1715.73     23.51 o
   2   2   0      455.63      445.73      8.32 o
   3   2   0     1104.78     1130.33     16.43 o
   4   2   0      457.65      456.11     10.94 o
   5   2   0       17.71       13.76      5.70 o
   6   2   0      277.95      267.19     14.81 o
   7   2   0       34.14       18.58     22.70 o
   1   3   0     4712.59     4899.76     93.23 o
   2   3   0     1122.16     1180.53     15.58 o
   3   3   0      217.57      205.40      6.77 o
   4   3   0      875.94      896.00     15.64 o
   5   3   0       36.23       40.55      7.77 o
   6   3   0        0.70       -5.92      7.19 o
   7   3   0        3.80      -30.61     20.54 o
   0   4   0        3.39        6.88      4.50 o
   1   4   0       25.77       11.68      8.90 o
   2   4   0       28.42       28.19      3.26 o
   3   4   0      203.05      224.48      6.95 o
   4   4   0       76.59       81.29      5.82 o
   5   4   0        0.78       -2.26      5.41 o
   6   4   0       61.11       55.49      8.40 o
   7   4   0       62.96       33.19     23.10 o
   1   5   0     4672.63     4868.59     68.95 o
   2   5   0     4729.87     5134.91    110.32 o
   3   5   0      323.00      374.35      8.57 o
   4   5   0     1082.64     1070.94     17.43 o
   5   5   0     1543.47     1535.49     27.54 o
   6   5   0      100.82       89.98      9.47 o
   7   5   0       46.20       34.81     10.76 o
   0   6   0      438.03      533.88     21.30 o
   1   6   0        7.79        3.45      2.89 o
   2   6   0      517.17      498.88      8.90 o
   3   6   0       12.44       20.87      3.61 o
   4   6   0        3.99        5.32      5.17 o
   5   6   0      234.79      223.04     18.34 o
   6   6   0      137.60      141.83     11.01 o
   7   6   0       55.26       51.56     17.72 o
   1   7   0      386.14      438.78     10.32 o
   2   7   0     1892.22     1963.39     36.89 o
   3   7   0        0.47        2.18      3.07 o
   4   7   0      343.35      318.33     11.31 o
   5   7   0       20.04       18.37      6.18 o
   6   7   0      960.04      901.06     21.91 o
   7   7   0        2.24       -9.76     18.03 o
   0   8   0      272.49      382.86     20.18 o
   1   8   0     5245.78     6724.63    124.53 o
   2   8   0      192.38      221.46      8.59 o
   3   8   0      112.61      116.43      7.88 o
   4   8   0      462.11      461.41     13.13 o
   5   8   0      303.33      273.53     11.88 o
   6   8   0       25.82       27.80      8.14 o
   7   8   0       29.12       17.93     10.42 o
   1   9   0      351.97      420.40     11.30 o
   2   9   0       10.05        9.70      4.52 o
   3   9   0      210.66      206.01      7.11 o
   4   9   0        0.66       -0.74      4.83 o
   5   9   0        3.19        2.37      5.85 o
   6   9   0        1.61      -10.92      7.92 o
   7   9   0       23.08       41.13     13.78 o
   0  10   0       11.89       19.32      8.47 o
   1  10   0     2865.22     3745.54     75.94 o
   2  10   0       37.51       50.77      4.51 o
   3  10   0       38.25       29.72      4.16 o
   4  10   0     1756.22     1751.86     28.40 o
   5  10   0     1447.28     1378.78     26.13 o
   6  10   0      308.91      307.65     14.16 o
   7  10   0       57.25       60.91     12.71 o
   1  11   0      627.70      745.75     15.71 o
   2  11   0      255.92      286.56      8.62 o
   3  11   0       78.89       73.38      5.17 o
   4  11   0        0.03       -6.36      7.07 o
   5  11   0       12.81       10.79      6.29 o
   6  11   0        0.46        2.01      7.80 o
   7  11   0       25.57       45.62     10.25 o
   0  12   0        3.33        4.63      7.14 o
   1  12   0     1102.52     1408.22     24.64 o
   2  12   0       16.31        8.19      3.96 o
   3  12   0      418.59      374.19     10.98 o
   4  12   0       66.82       65.99     10.12 o
   5  12   0      535.52      487.78     15.73 o
   6  12   0       33.02       27.83      8.48 o
   7  12   0        5.13        7.68      8.46 o
   1  13   0       69.59       73.43      5.99 o
   2  13   0      461.55      476.42     11.77 o
   3  13   0      291.53      263.89     16.25 o
   4  13   0     1264.50     1144.88     23.15 o
   5  13   0      394.50      356.29     14.70 o
   6  13   0       81.36       82.03     10.45 o
   0  14   0      117.72      149.36     16.60 o
   1  14   0       33.44       36.12      4.60 o
   2  14   0        4.95        8.60      4.57 o
   3  14   0      160.55      191.39     14.71 o
   4  14   0       76.64       84.07      8.54 o
   5  14   0        0.13       -0.76      9.07 o
   6  14   0       19.32       28.94      9.00 o
   1  15   0      816.93      979.31     41.07 o
   2  15   0       13.29        6.59      4.64 o
   3  15   0        6.56        1.93      8.20 o
   4  15   0        0.18       -3.36      7.75 o
   5  15   0        0.07       -3.88      6.68 o
   6  15   0       18.36       35.64      9.33 o
   0  16   0      290.38      307.87     16.07 o
   1  16   0       11.86       11.99      5.32 o
   2  16   0       35.09       35.45      5.81 o
   3  16   0       27.41       29.70     12.37 o
   4  16   0        0.01       -3.94      5.09 o
   5  16   0       32.42       25.14      8.09 o
   6  16   0        0.29       -2.42     10.75 o
   1  17   0     1164.75     1298.90     29.43 o
   2  17   0      310.16      326.66     11.67 o
   3  17   0      390.03      352.40     23.77 o
   4  17   0      405.72      346.10     21.26 o
   5  17   0        0.79       -9.26      6.37 o
   6  17   0       19.17       21.98      9.83 o
   0  18   0      745.82      850.42     28.43 o
   1  18   0        5.02        3.80      5.40 o
   2  18   0      600.29      592.10     17.11 o
   3  18   0      517.14      443.26     25.79 o
   4  18   0      396.91      343.30     14.93 o
   5  18   0       50.13       38.13      8.92 o
   6  18   0      170.04      165.60     15.05 o
   1  19   0       34.54       36.66      7.34 o
   2  19   0       81.68      104.62     15.73 o
   3  19   0      146.55      167.31     24.18 o
   4  19   0        8.31       19.83      6.24 o
   5  19   0        4.76        0.30      7.35 o
   0  20   0     3465.91     4133.04     90.79 o
   1  20   0      356.39      405.40     21.29 o
   2  20   0      742.47      702.16     43.19 o
   3  20   0      121.25      110.97     18.03 o
   4  20   0      224.95      213.63     10.77 o
   5  20   0        3.09       -0.16      7.45 o
   1  21   0       23.51       24.00      9.90 o
   2  21   0       43.93       72.89     21.04 o
   3  21   0        0.13      -21.51     11.52 o
   4  21   0        1.71        0.85     14.15 o
   5  21   0        8.49       10.24      8.37 o
   0  22   0      163.59      202.41     25.40 o
   1  22   0       59.28       69.24     12.72 o
   2  22   0      235.94      233.77     31.16 o
   3  22   0      113.35      107.42     21.20 o
   4  22   0        0.81        3.07     15.45 o
   5  22   0       15.36       27.27      9.15 o
   1  23   0      217.78      208.02     18.64 o
   2  23   0        0.06        0.53     16.67 o
   3  23   0       16.78       -8.33     17.93 o
   4  23   0      170.45      176.74     24.07 o
   0  24   0       18.43        0.99     14.42 o
   1  24   0      110.75       83.81     14.51 o
   2  24   0       62.28       41.74     22.75 o
   3  24   0       17.68       30.76     22.69 o
   4  24   0       86.12      129.00     23.47 o
   1  25   0       14.36       51.66     21.43 o
   2  25   0      415.00      445.04     41.28 o
   3  25   0      111.75      206.51     35.39 o
   0  26   0        1.51        6.22     15.54 o
   1  26   0        1.81       16.80     18.52 o
   2  26   0       13.55        9.72     22.23 o
   3  26   0       29.04       36.91     26.66 o
   1  27   0       30.70       17.60     20.57 o
   2  27   0      425.84      413.75     42.27 o
   0  28   0      187.45      230.33     29.50 o
   1  28   0       23.60        7.01     21.43 o
  -8   1   1        9.62       -6.48     29.87 o
  -7   1   1       66.57       71.27     23.31 o
  -6   1   1       21.95        3.50      5.24 o
  -5   1   1        3.39        1.22      3.21 o
  -4   1   1      671.62      729.97     11.22 o
  -3   1   1     2280.62     2594.50     34.64 o
  -2   1   1      122.21      130.50      6.29 o
  -1   1   1      572.87      490.46      5.38 o
   0   1   1       22.29       22.37      1.57 o
   1   1   1      332.94      249.66     12.47 o
   2   1   1       80.04       86.40      4.90 o
   3   1   1     1542.73     1588.24     28.15 o
   4   1   1      554.66      554.72     17.21 o
   5   1   1       12.27       17.44      7.43 o
   6   1   1       20.17        0.78     20.06 o
   7   1   1       29.06      -14.34     23.81 o
  -8   2   1       30.44        6.14     25.42 o
  -7   2   1       13.85       14.69     20.85 o
  -6   2   1        5.19       -1.69     12.45 o
  -5   2   1       72.15       68.33      5.49 o
  -4   2   1      405.73      469.64      8.67 o
  -3   2   1        0.05       -1.75      3.13 o
  -2   2   1      147.85      144.19      8.09 o
  -1   2   1     1744.31     1715.39     34.48 o
   0   2   1      121.22      119.48      3.47 o
   1   2   1     1089.83      954.45     12.92 o
   2   2   1      261.84      223.82      6.89 o
   3   2   1       57.76       54.56      5.23 o
   4   2   1       68.68       85.73      7.08 o
   5   2   1        2.54        6.01      6.88 o
   6   2   1        6.72       -3.08     20.07 o
   7   2   1       16.62      -35.34     23.28 o
  -8   3   1       17.79      -30.01     24.13 o
  -7   3   1       22.94       21.43      9.76 o
  -6   3   1       24.76       15.82     12.86 o
  -5   3   1      196.66      195.00     13.86 o
  -4   3   1        1.03        2.23      2.50 o
  -3   3   1        0.16       -3.81      2.37 o
  -2   3   1      162.46      178.30      7.23 o
  -1   3   1     4221.17     4555.67    155.38 o
   0   3   1       20.29       21.48      3.82 o
   1   3   1     4932.42     4775.27     58.92 o
   2   3   1      175.67      165.18      6.39 o
   3   3   1       11.05        8.46      4.15 o
   4   3   1       30.04       32.70      5.74 o
   5   3   1      103.27      108.90     13.40 o
   6   3   1        2.96       -6.70     12.37 o
   7   3   1       22.35       15.58     26.33 o
  -7   4   1       66.21       63.33     11.12 o
  -6   4   1      190.09      196.91     10.89 o
  -5   4   1      318.69      347.35     12.35 o
  -4   4   1        0.79        3.34      4.09 o
  -3   4   1      158.63      178.03      7.28 o
  -2   4   1      560.40      561.74     14.27 o
  -1   4   1       51.79       68.31      5.79 o
   0   4   1     2263.00     2201.75     35.60 o
   1   4   1     1866.49     1872.82     31.75 o
   2   4   1      186.06      166.46      7.04 o
   3   4   1       28.33       26.83      4.65 o
   4   4   1       35.51       31.77      5.67 o
   5   4   1      134.04      145.27     10.27 o
   6   4   1       52.30       53.32     13.58 o
   7   4   1       22.30      -15.16     23.37 o
  -7   5   1        0.30      -10.72      7.57 o
  -6   5   1      113.24      104.12      9.14 o
  -5   5   1      477.44      472.91     14.31 o
  -4   5   1      252.13      240.78      9.45 o
  -3   5   1        4.52        6.02      4.14 o
  -2   5   1        2.75        0.20      2.23 o
  -1   5   1       73.65       88.99      8.66 o
   0   5   1      174.68      159.96      8.07 o
   1   5   1       18.96       17.01      5.53 o
   2   5   1       11.36       12.34      3.40 o
   3   5   1        7.00        6.40      4.61 o
   4   5   1      116.88      109.00      7.46 o
   5   5   1      163.00      168.11     10.62 o
   6   5   1      172.45      170.99     17.18 o
   7   5   1        2.23        7.54     24.92 o
  -7   6   1       47.64       37.38     10.10 o
  -6   6   1       90.51       73.74      8.46 o
  -5   6   1      657.58      630.90     16.23 o
  -4   6   1       91.62       98.62      7.09 o
  -3   6   1      509.85      562.02     11.79 o
  -2   6   1        0.50        1.36      2.46 o
  -1   6   1        0.59       -2.77      3.37 o
   0   6   1       55.79       90.10      6.71 o
   1   6   1       68.06       62.79      6.41 o
   2   6   1       40.89       58.87      4.43 o
   3   6   1      169.57      190.13      7.68 o
   4   6   1       97.02       98.12      7.43 o
   5   6   1      325.88      317.90     13.23 o
   6   6   1        9.05       10.04      8.70 o
   7   6   1       56.92       -8.07     35.32 o
  -7   7   1        0.62      -19.20      9.73 o
  -6   7   1       79.43      103.70      9.46 o
  -5   7   1      353.82      317.29     12.20 o
  -4   7   1       35.64       36.15      5.79 o
  -3   7   1      691.20      754.22     16.97 o
  -2   7   1      154.32      177.94     10.22 o
  -1   7   1        0.26        1.03      4.13 o
   0   7   1        0.34       -7.68      6.12 o
   1   7   1       95.38      106.70      6.32 o
   2   7   1       93.96       94.96      4.93 o
   3   7   1      382.30      382.08      9.97 o
   4   7   1        9.65        9.15      6.02 o
   5   7   1      615.40      586.93     16.90 o
   6   7   1       25.10       16.89     11.51 o
   7   7   1        5.08      -26.33     31.95 o
  -7   8   1       11.93       10.85      9.43 o
  -6   8   1      578.40      534.77     16.61 o
  -5   8   1      535.15      496.35     14.69 o
  -4   8   1      432.35      407.24     11.97 o
  -3   8   1      462.84      503.60     10.99 o
  -2   8   1      622.85      627.37     22.17 o
  -1   8   1     2115.37     2717.15     49.99 o
   0   8   1      159.47      146.82      8.52 o
   1   8   1     1031.92     1176.69     20.51 o
   2   8   1       40.18       41.15      6.24 o
   3   8   1      421.46      400.55     10.36 o
   4   8   1      254.73      239.22     10.72 o
   5   8   1      152.11      159.81     10.77 o
   6   8   1      473.11      478.45     17.25 o
   7   8   1        9.64      -46.30     30.69 o
  -7   9   1        1.01        2.48      8.41 o
  -6   9   1       22.67       23.36      7.69 o
  -5   9   1      133.80      138.41      9.53 o
  -4   9   1        4.68       13.39      4.95 o
  -3   9   1       31.24       48.45      4.69 o
  -2   9   1     1803.03     2099.74     32.51 o
  -1   9   1      179.13      208.03      8.16 o
   0   9   1       65.34       78.14      7.72 o
   1   9   1      686.22      705.05     15.10 o
   2   9   1     1324.24     1281.51     23.06 o
   3   9   1       63.69       74.09      5.82 o
   4   9   1       60.16       52.65      7.12 o
   5   9   1       87.43       84.92      9.89 o
   6   9   1       16.48        3.98      8.24 o
  -7  10   1        7.78        7.91     11.40 o
  -6  10   1        3.12       -0.95      6.48 o
  -5  10   1       14.32       14.38      6.18 o
  -4  10   1      184.67      175.94     13.07 o
  -3  10   1       75.42       72.18      5.44 o
  -2  10   1       46.46       56.07      5.21 o
  -1  10   1      718.86      852.14     16.78 o
   0  10   1     1413.64     1863.09     42.10 o
   1  10   1      466.34      512.63     11.03 o
   2  10   1       84.31       85.99      7.66 o
   3  10   1      110.24      110.87      6.73 o
   4  10   1      191.38      190.80     17.18 o
   5  10   1       27.84       33.65      9.54 o
   6  10   1        5.87        4.10     11.85 o
  -7  11   1        9.98        7.69      8.00 o
  -6  11   1      149.93      154.70     10.87 o
  -5  11   1       79.24       69.23      7.88 o
  -4  11   1       25.55       39.99      7.08 o
  -3  11   1      104.66      108.69      5.68 o
  -2  11   1      353.33      368.98     10.75 o
  -1  11   1      189.17      262.55      9.62 o
   0  11   1        0.12       -4.56      4.63 o
   1  11   1      172.67      218.86      7.89 o
   2  11   1      576.82      569.38     15.17 o
   3  11   1       34.76       31.70      5.42 o
   4  11   1       89.18      108.23      8.62 o
   5  11   1       29.34       36.63      8.56 o
   6  11   1       53.01       54.83     10.42 o
  -7  12   1       25.58       20.97     10.96 o
  -6  12   1       70.57       76.09     13.38 o
  -5  12   1        6.70        7.48      6.08 o
  -4  12   1      302.33      298.17     10.87 o
  -3  12   1       54.91       62.78      4.86 o
  -2  12   1      144.50      159.69      8.94 o
  -1  12   1      694.34      919.37     18.54 o
   0  12   1      948.30     1252.49     25.45 o
   1  12   1      864.39      973.06     17.01 o
   2  12   1        0.60        2.34      5.98 o
   3  12   1       56.51       70.58      7.53 o
   4  12   1      399.64      373.86     16.00 o
   5  12   1       86.95       90.72     11.66 o
   6  12   1       89.88      124.14     15.63 o
  -7  13   1       91.49      102.62     28.85 o
  -6  13   1       38.78       45.91      8.66 o
  -5  13   1      982.97      930.45     20.65 o
  -4  13   1      759.06      672.73     15.69 o
  -3  13   1        3.68        0.46      7.58 o
  -2  13   1      472.96      514.07     15.42 o
  -1  13   1      905.82     1063.59     20.84 o
   0  13   1       27.57       40.92      5.41 o
   1  13   1      517.44      525.90     13.06 o
   2  13   1      431.59      425.52     14.34 o
   3  13   1        1.56       -3.59     10.01 o
   4  13   1      382.76      354.54     13.78 o
   5  13   1      822.69      807.69     22.46 o
   6  13   1       32.16       36.19     10.37 o
  -7  14   1        1.49       -2.07      8.41 o
  -6  14   1      107.91      120.01     11.02 o
  -5  14   1      191.76      183.25     10.46 o
  -4  14   1      113.69      131.94      8.19 o
  -3  14   1      540.71      548.24     21.78 o
  -2  14   1        1.39       -5.19      3.56 o
  -1  14   1      302.63      315.10     11.40 o
   0  14   1        6.23        4.93      4.28 o
   1  14   1       23.77       16.81      5.13 o
   2  14   1       97.82       96.13     10.80 o
   3  14   1      297.87      275.22     21.22 o
   4  14   1        1.09        4.18      5.73 o
   5  14   1        2.71        5.14      7.32 o
   6  14   1       45.01       69.29     11.45 o
  -6  15   1       70.58       74.45     10.34 o
  -5  15   1       10.53        3.00      9.46 o
  -4  15   1       47.04       45.46      6.28 o
  -3  15   1      224.94      201.02     15.30 o
  -2  15   1      295.88      290.56     17.48 o
  -1  15   1      220.73      234.44     11.91 o
   0  15   1       24.29       22.48      5.42 o
   1  15   1      150.36      154.19      8.39 o
   2  15   1       81.41       91.44      8.81 o
   3  15   1      137.18      132.30     17.19 o
   4  15   1       41.49       46.71      7.84 o
   5  15   1       12.13       11.55      7.88 o
   6  15   1        3.37        0.56      8.76 o
  -6  16   1      159.20      150.17     12.22 o
  -5  16   1       95.08       87.01      8.99 o
  -4  16   1       84.15       81.42      6.98 o
  -3  16   1      148.40      122.57     12.85 o
  -2  16   1       46.56       49.78      6.81 o
  -1  16   1      135.58      156.03     11.08 o
   0  16   1      198.89      201.12     10.78 o
   1  16   1        0.31      -10.11      5.10 o
   2  16   1      160.98      165.07     10.52 o
   3  16   1       90.14       76.81     14.95 o
   4  16   1       53.58       51.79      8.14 o
   5  16   1       69.18       58.74     10.11 o
   6  16   1       36.03       57.65     20.01 o
  -6  17   1      174.03      166.63     13.13 o
  -5  17   1       28.59       26.07      7.19 o
  -4  17   1      181.48      166.77      8.90 o
  -3  17   1      233.55      232.96     15.66 o
  -2  17   1       62.82       75.84      7.75 o
  -1  17   1     1766.46     1894.71     39.18 o
   0  17   1      124.53      126.21      8.63 o
   1  17   1     1314.83     1352.78     31.21 o
   2  17   1       36.88       31.07      8.25 o
   3  17   1        9.21       15.32     12.36 o
   4  17   1      144.35      138.04     10.98 o
   5  17   1       50.38       44.50      9.41 o
  -6  18   1      154.74      158.11     13.75 o
  -5  18   1        3.25       -0.03      6.61 o
  -4  18   1      100.73       96.40      8.04 o
  -3  18   1      142.58      136.90     13.37 o
  -2  18   1      130.56      146.84     11.77 o
  -1  18   1      214.32      252.43     13.58 o
   0  18   1     2511.68     2694.97     52.37 o
   1  18   1      235.29      247.60     13.91 o
   2  18   1       57.97       58.05      9.27 o
   3  18   1      370.36      320.81     23.51 o
   4  18   1       30.57       28.41     11.08 o
   5  18   1        0.19        8.00      7.91 o
  -6  19   1       22.19       23.45     15.05 o
  -5  19   1      106.09       90.99      9.96 o
  -4  19   1        2.18       -4.20      5.49 o
  -3  19   1      379.49      380.81     18.61 o
  -2  19   1      161.79      188.13     14.13 o
  -1  19   1      420.61      429.24     17.15 o
   0  19   1       70.24       95.18     10.26 o
   1  19   1      518.34      495.64     20.36 o
   2  19   1      188.26      178.27     25.00 o
   3  19   1      171.94      195.61     21.52 o
   4  19   1       10.55        7.60      8.57 o
   5  19   1       69.83       51.56     12.58 o
  -5  20   1       36.19       39.43      8.39 o
  -4  20   1       45.49       45.30      9.90 o
  -3  20   1        8.18        7.26     11.88 o
  -2  20   1       35.17       53.75     12.07 o
  -1  20   1       50.32       54.30      8.81 o
   0  20   1      121.56      117.31     11.71 o
   1  20   1        1.69        5.30      7.72 o
   2  20   1       11.94        6.48     15.41 o
   3  20   1       44.36       53.49     16.51 o
   4  20   1       85.44       79.93      9.20 o
   5  20   1      103.30      107.56     12.51 o
  -5  21   1       23.45       23.98      8.32 o
  -4  21   1      272.07      238.63     24.12 o
  -3  21   1       53.90       37.91     12.35 o
  -2  21   1       52.05       40.25     17.23 o
  -1  21   1      100.49      128.71     11.80 o
   0  21   1        0.71        1.10      6.98 o
   1  21   1       33.58       38.81     10.89 o
   2  21   1       62.84       50.40     20.24 o
   3  21   1       86.07       99.86     18.92 o
   4  21   1      132.69      127.12     10.41 o
  -5  22   1        3.35        5.14      8.01 o
  -4  22   1       31.47       32.19      7.38 o
  -3  22   1        3.43        3.90     17.40 o
  -2  22   1      140.26      107.23     24.61 o
  -1  22   1       73.75       77.30     10.38 o
   0  22   1      254.98      242.64     15.73 o
   1  22   1      181.50      155.45     13.93 o
   2  22   1      160.67      182.17     28.84 o
   3  22   1       81.62       70.38     24.74 o
   4  22   1       19.20       22.73      7.64 o
  -5  23   1       54.32       69.24     10.69 o
  -4  23   1      340.86      334.91     26.89 o
  -3  23   1      109.72       67.88     27.05 o
  -2  23   1       74.71       58.94     22.95 o
  -1  23   1      428.43      415.78     23.51 o
   0  23   1        0.48       -1.49      8.01 o
   1  23   1      301.59      278.04     17.06 o
   2  23   1        0.84        3.44     19.58 o
   3  23   1       49.39       48.75     24.67 o
   4  23   1      331.21      312.92     27.26 o
  -4  24   1       95.52      170.45     23.96 o
  -3  24   1       25.02       31.62     23.42 o
  -2  24   1       50.00       67.93     23.81 o
  -1  24   1       14.04       16.45     10.88 o
   0  24   1      127.66      158.86     12.72 o
   1  24   1       18.87       19.88      9.57 o
   2  24   1       44.28       68.00     25.53 o
   3  24   1       11.49       -3.31     20.77 o
  -4  25   1        1.83        2.05     20.84 o
  -3  25   1       13.26       20.44     23.75 o
  -2  25   1       18.10       -0.79     20.37 o
  -1  25   1        0.67        3.04     16.93 o
   0  25   1       12.92       19.89     10.46 o
   1  25   1       40.05       42.42     15.75 o
   2  25   1        8.06       -0.33     21.30 o
   3  25   1        0.96      -20.90     19.71 o
  -3  26   1       49.47       37.57     24.67 o
  -2  26   1        0.06        3.11     20.44 o
  -1  26   1      199.26      235.55     33.07 o
   0  26   1      342.32      368.15     20.59 o
   1  26   1      112.17      126.74     29.37 o
   2  26   1        2.00        9.46     22.69 o
  -3  27   1        8.55        5.23     22.42 o
  -2  27   1       53.88       27.72     23.61 o
  -1  27   1        0.07       13.10     19.12 o
   0  27   1        1.74       20.46     10.80 o
   1  27   1       75.55      100.15     28.77 o
   2  27   1       24.37       35.39     25.73 o
  -2  28   1        7.93        7.41     21.63 o
  -1  28   1      320.65      307.92     37.64 o
   0  28   1        8.21       39.93     12.24 o
   1  28   1      160.68      201.29     34.26 o
  -8   0   2        1.46      -20.57     31.49 o
  -7   0   2      861.97      950.94     59.67 o
  -6   0   2      527.05      438.73     19.94 o
  -5   0   2       65.63       95.53      7.54 o
  -4   0   2      814.07      785.64     30.10 o
  -3   0   2     4816.02     5405.00    136.25 o
  -2   0   2      405.78      387.57      8.66 o
  -1   0   2     2247.67     1884.11     26.77 o
   0   0   2    74051.91    66135.80   1669.84 o
   1   0   2     1075.02     1007.83     27.56 o
   2   0   2       61.75       66.94     12.67 o
   3   0   2      860.56      785.17     28.32 o
   4   0   2       17.32        8.78     12.59 o
   5   0   2        5.26       15.67     19.41 o
   6   0   2      201.73      208.37     39.75 o
  -8   1   2       54.04       47.97     25.68 o
  -7   1   2        1.92      -12.41     19.92 o
  -6   1   2       98.42       84.00      8.61 o
  -5   1   2       28.29       25.48      5.82 o
  -4   1   2       27.96       31.57      3.54 o
  -3   1   2      496.36      542.81      7.84 o
  -2   1   2       27.03       29.39      2.63 o
  -1   1   2        8.58        3.17      2.96 o
   0   1   2     8844.75     8056.90    103.78 o
   1   1   2        2.51       -7.49      5.53 o
   2   1   2        0.34       -5.73      6.51 o
   3   1   2      535.19      500.04     16.48 o
   4   1   2      134.81      143.79     15.51 o
   5   1   2        4.53        8.23      8.62 o
   6   1   2      140.53      153.94     26.63 o
  -8   2   2      114.32      119.22     27.50 o
  -7   2   2       69.23       67.97     10.37 o
  -6   2   2      277.31      248.78     13.11 o
  -5   2   2        6.53       17.05      4.10 o
  -4   2   2       67.12       89.84      4.04 o
  -3   2   2     1676.60     1946.42     19.31 o
  -2   2   2      159.89      161.50      4.43 o
  -1   2   2       71.36       74.12      2.91 o
   0   2   2       15.53       17.10      3.19 o
   1   2   2     1139.96     1105.64     20.36 o
   2   2   2      419.57      351.75     12.65 o
   3   2   2       65.03       60.73      9.62 o
   4   2   2      335.19      318.40     15.67 o
   5   2   2       27.69       40.69      9.61 o
   6   2   2      100.61      115.04     40.68 o
  -8   3   2       30.37        7.66     24.04 o
  -7   3   2        0.77       -4.98      7.65 o
  -6   3   2       16.33       16.59      7.23 o
  -5   3   2       26.90       27.23      4.46 o
  -4   3   2     2003.27     2259.16     26.17 o
  -3   3   2        5.40        3.74      2.36 o
  -2   3   2     2071.06     2188.40     22.78 o
  -1   3   2     3832.15     3839.81     65.20 o
   0   3   2       40.42       41.29      2.60 o
   1   3   2     1273.67     1234.97     16.29 o
   2   3   2      233.06      204.22     10.90 o
   3   3   2      127.72      117.36     10.55 o
   4   3   2       61.38       62.78     10.47 o
   5   3   2        7.45        8.50     13.42 o
   6   3   2        2.77      -23.39     20.67 o
  -8   4   2       19.59        5.37     24.49 o
  -7   4   2       27.66       21.16     12.91 o
  -6   4   2      147.55      152.89     13.55 o
  -5   4   2      322.17      308.70      9.03 o
  -4   4   2       99.90      109.15      5.34 o
  -3   4   2      126.99      128.68      4.85 o
  -2   4   2       98.14      110.16      3.68 o
  -1   4   2     1186.92     1184.80     14.24 o
   0   4   2       26.47       20.14      6.79 o
   1   4   2      945.70      858.53     17.05 o
   2   4   2      114.47      121.42      8.78 o
   3   4   2      180.00      182.60     12.18 o
   4   4   2      261.08      242.97     14.73 o
   5   4   2       68.44       89.14     14.67 o
   6   4   2       37.68       27.95     17.14 o
  -8   5   2        7.76      -14.08     23.54 o
  -7   5   2       55.05       45.78     14.82 o
  -6   5   2      195.51      211.86     13.40 o
  -5   5   2     2180.13     2235.09     34.20 o
  -4   5   2      995.23     1113.26     19.88 o
  -3   5   2      499.95      637.30     12.82 o
  -2   5   2     5251.90     5697.33     56.07 o
  -1   5   2     3332.31     3181.32     35.94 o
   0   5   2       63.18       57.69      4.96 o
   1   5   2     1766.47     1614.26     20.59 o
   2   5   2      818.60      765.41     13.43 o
   3   5   2       77.06       81.75      6.91 o
   4   5   2      414.46      393.77     16.52 o
   5   5   2      495.30      506.50     23.54 o
   6   5   2       34.64       78.06     29.27 o
  -8   6   2        7.90       -9.28     23.18 o
  -7   6   2       86.94       69.92     10.73 o
  -6   6   2      266.33      267.95     12.03 o
  -5   6   2        0.11       -0.37      4.99 o
  -4   6   2      228.06      244.91      9.50 o
  -3   6   2      116.66      140.29      8.60 o
  -2   6   2       44.33       52.01      5.43 o
  -1   6   2       18.22       19.15      3.92 o
   0   6   2      250.00      215.68      9.65 o
   1   6   2      310.35      289.11      7.73 o
   2   6   2      828.25      718.69     12.91 o
   3   6   2        1.78       -2.75      4.47 o
   4   6   2      128.71      140.92      9.01 o
   5   6   2      338.99      336.78     20.64 o
   6   6   2       26.41       50.28     43.49 o
  -8   7   2       17.95        9.03     10.04 o
  -7   7   2        0.10       -0.09     12.22 o
  -6   7   2      706.54      671.20     17.91 o
  -5   7   2      309.49      324.45     12.14 o
  -4   7   2       11.41       13.12      4.58 o
  -3   7   2        6.96        3.00      5.12 o
  -2   7   2     1220.95     1186.15     22.81 o
  -1   7   2     1555.74     1547.89     22.38 o
   0   7   2       22.37       17.83      5.04 o
   1   7   2      128.32      148.42      5.78 o
   2   7   2      549.58      465.91     10.17 o
   3   7   2       10.77        8.56      5.10 o
   4   7   2      406.28      395.59     12.44 o
   5   7   2       49.84       55.86     15.68 o
   6   7   2      674.55      664.25     34.17 o
  -8   8   2       89.05      120.39     22.37 o
  -7   8   2       58.42       78.00     14.85 o
  -6   8   2      258.42      268.15     12.37 o
  -5   8   2      201.60      187.27     12.08 o
  -4   8   2      632.71      652.66     15.65 o
  -3   8   2      131.68      131.76      6.47 o
  -2   8   2      547.91      590.56      9.77 o
  -1   8   2     1855.25     2106.30     29.10 o
   0   8   2      255.25      283.10     11.19 o
   1   8   2     2508.34     2458.45     44.61 o
   2   8   2        5.20        7.02      3.69 o
   3   8   2       15.85       12.86      5.41 o
   4   8   2       50.29       55.84     11.27 o
   5   8   2       60.25       49.70     15.82 o
   6   8   2       35.09       49.43     26.46 o
  -7   9   2        2.12       -7.25      6.59 o
  -6   9   2      110.25      126.67     11.69 o
  -5   9   2      443.25      408.65     13.38 o
  -4   9   2      448.51      451.96     14.45 o
  -3   9   2       39.48       49.94      4.88 o
  -2   9   2        0.82       -1.39      2.98 o
  -1   9   2     2162.75     2360.22     32.44 o
   0   9   2        1.21        3.62      4.78 o
   1   9   2      194.87      195.37     11.92 o
   2   9   2        4.84       10.12      5.40 o
   3   9   2      170.31      160.35      8.24 o
   4   9   2      199.21      209.29     13.66 o
   5   9   2      174.77      175.98     12.85 o
   6   9   2        6.85       22.87     16.71 o
  -7  10   2       19.82       13.23      8.01 o
  -6  10   2      309.80      279.72     12.85 o
  -5  10   2      908.13      843.95     18.73 o
  -4  10   2     1592.50     1668.92     26.73 o
  -3  10   2      175.33      146.78      5.78 o
  -2  10   2       15.17       18.39      4.39 o
  -1  10   2     1904.33     2037.68     29.18 o
   0  10   2        2.88        3.18      5.04 o
   1  10   2      786.52      765.16     24.18 o
   2  10   2      165.81      177.38      7.62 o
   3  10   2       26.98       22.40      6.00 o
   4  10   2      786.03      779.43     20.81 o
   5  10   2      853.29      786.26     23.04 o
   6  10   2      163.73      177.73     44.85 o
  -7  11   2       77.45       81.88     10.22 o
  -6  11   2       25.81       22.57      7.32 o
  -5  11   2      410.77      391.73     13.18 o
  -4  11   2      195.07      186.94      9.01 o
  -3  11   2        0.03       -5.95      3.72 o
  -2  11   2      166.11      201.36      9.07 o
  -1  11   2       49.43       62.52      5.40 o
   0  11   2        4.28        5.15      4.96 o
   1  11   2     1299.72     1210.56     32.70 o
   2  11   2      123.00      108.12      6.79 o
   3  11   2      143.08      128.01      8.52 o
   4  11   2       58.78       63.92      9.59 o
   5  11   2      144.83      163.79     12.66 o
   6  11   2       16.27       32.55     33.87 o
  -7  12   2        4.53       -7.94      7.50 o
  -6  12   2       60.46       62.18      8.81 o
  -5  12   2      233.99      222.56     13.94 o
  -4  12   2        1.04        1.86      7.89 o
  -3  12   2      184.52      185.74      9.11 o
  -2  12   2      110.69      105.74      8.39 o
  -1  12   2     1207.07     1282.02     21.36 o
   0  12   2       11.17       16.50      7.65 o
   1  12   2      191.27      215.81     15.04 o
   2  12   2       23.53       17.70      9.31 o
   3  12   2      317.31      286.76     15.38 o
   4  12   2      256.64      242.78     12.88 o
   5  12   2      369.42      351.87     16.20 o
   6  12   2        2.64       -7.97     28.41 o
  -7  13   2       28.39       36.34      9.36 o
  -6  13   2       36.74       32.55      8.05 o
  -5  13   2      849.52      777.30     22.39 o
  -4  13   2     1039.75      965.85     19.00 o
  -3  13   2      426.22      395.33     21.65 o
  -2  13   2      411.40      437.12     13.14 o
  -1  13   2       22.72       35.88      5.29 o
   0  13   2       34.32       32.76      6.97 o
   1  13   2       77.88       67.04      8.38 o
   2  13   2      300.45      250.94     15.64 o
   3  13   2       41.72       44.61      6.71 o
   4  13   2      745.81      729.51     20.65 o
   5  13   2       71.38       72.85     10.65 o
  -7  14   2       54.63       73.78     12.72 o
  -6  14   2       12.31       17.69      7.35 o
  -5  14   2       20.88       26.63      7.02 o
  -4  14   2      337.99      323.62     11.06 o
  -3  14   2      490.56      482.06     23.53 o
  -2  14   2        0.70       -3.65      4.48 o
  -1  14   2        6.42       -0.22      4.39 o
   0  14   2       47.63       47.62      7.78 o
   1  14   2      173.55      160.70     11.72 o
   2  14   2        8.42       10.12      9.56 o
   3  14   2       21.83       22.83      6.27 o
   4  14   2        0.12       -4.96      6.34 o
   5  14   2        6.27        9.63      8.23 o
  -7  15   2       85.87       90.42     11.42 o
  -6  15   2       59.70       81.92      9.94 o
  -5  15   2        2.76        2.89      5.99 o
  -4  15   2       39.51       46.00      6.39 o
  -3  15   2        2.46       -7.00      7.60 o
  -2  15   2        2.10        1.26      4.80 o
  -1  15   2      307.89      325.99     12.98 o
   0  15   2      193.36      186.32     11.92 o
   1  15   2      397.10      392.44     15.79 o
   2  15   2       24.43       28.53     10.41 o
   3  15   2        1.26        3.86      6.84 o
   4  15   2        0.02       -5.31      6.72 o
   5  15   2        0.03        1.39      8.32 o
  -6  16   2       30.80       47.02     18.60 o
  -5  16   2       55.00       56.49      8.23 o
  -4  16   2       49.18       36.19      6.31 o
  -3  16   2        0.08       -7.77      7.41 o
  -2  16   2      126.41      123.08      9.16 o
  -1  16   2      417.91      394.93     14.52 o
   0  16   2      128.14      121.29     10.98 o
   1  16   2      168.43      168.82     12.27 o
   2  16   2        6.46       11.80     10.34 o
   3  16   2       97.68      105.55      8.59 o
   4  16   2        7.14        4.76      7.23 o
   5  16   2        9.96       14.07      9.21 o
  -6  17   2       63.25       69.83      9.95 o
  -5  17   2        0.02       -0.69      7.24 o
  -4  17   2      873.20      816.18     17.54 o
  -3  17   2      140.63      167.91     13.97 o
  -2  17   2      516.83      499.71     15.62 o
  -1  17   2      775.27      801.95     22.41 o
   0  17   2      126.74      121.44      9.80 o
   1  17   2      535.46      509.03     18.97 o
   2  17   2       50.69       36.70     12.80 o
   3  17   2      384.10      348.58     12.90 o
   4  17   2       52.76       61.81     14.23 o
   5  17   2        0.98        4.92      9.73 o
  -6  18   2      140.65      159.08     13.28 o
  -5  18   2       57.73       52.51      8.41 o
  -4  18   2      139.61      158.22      9.01 o
  -3  18   2      762.20      691.69     23.67 o
  -2  18   2      306.30      293.22     14.95 o
  -1  18   2      161.34      160.07     11.44 o
   0  18   2      414.06      390.97     15.13 o
   1  18   2       37.62       31.46      8.90 o
   2  18   2      512.19      448.71     24.10 o
   3  18   2      130.03      118.13     18.93 o
   4  18   2      267.35      249.22     13.67 o
   5  18   2       43.00       26.35     10.77 o
  -6  19   2      115.32      109.86     12.28 o
  -5  19   2        5.00       11.77      9.68 o
  -4  19   2       47.92       44.78      8.81 o
  -3  19   2        0.44        1.83      8.28 o
  -2  19   2      109.44      119.47     14.90 o
  -1  19   2       89.56      102.35      9.96 o
   0  19   2      533.63      525.36     17.71 o
   1  19   2        6.42        0.27      7.26 o
   2  19   2       36.34       40.89     13.71 o
   3  19   2      316.05      312.28     33.07 o
   4  19   2      134.69      136.56     13.99 o
  -6  20   2       10.38        7.59      9.79 o
  -5  20   2       12.93       21.69      8.26 o
  -4  20   2      183.05      195.68     19.21 o
  -3  20   2      200.72      195.90     18.80 o
  -2  20   2      583.62      534.05     26.01 o
  -1  20   2      193.10      212.84     14.62 o
   0  20   2     2180.24     2228.10     41.38 o
   1  20   2      339.70      310.85     16.53 o
   2  20   2      623.63      567.09     39.95 o
   3  20   2        4.90        8.60     18.06 o
   4  20   2       95.23      117.25     12.20 o
  -5  21   2        0.00       -6.53      8.72 o
  -4  21   2        3.31        7.41      5.83 o
  -3  21   2       51.91       64.75     23.42 o
  -2  21   2        7.43        7.42      9.84 o
  -1  21   2        4.42        2.24      6.96 o
   0  21   2      450.20      470.73     17.80 o
   1  21   2       70.87       68.11     11.37 o
   2  21   2      112.32      111.72     25.27 o
   3  21   2       32.23       21.23     20.57 o
   4  21   2       23.37       18.34      8.77 o
  -5  22   2       12.31       22.70      9.14 o
  -4  22   2       33.09       51.39     17.99 o
  -3  22   2      107.47      140.44     30.06 o
  -2  22   2      173.59      174.93     18.53 o
  -1  22   2       70.74       67.95      9.90 o
   0  22   2       63.92       67.81     10.24 o
   1  22   2       29.07       29.41     11.66 o
   2  22   2      178.30      155.71     28.91 o
   3  22   2       51.27       50.60     24.47 o
  -5  23   2        9.92       21.47      9.73 o
  -4  23   2      330.10      343.39     29.34 o
  -3  23   2        4.32        8.07     18.52 o
  -2  23   2       68.51       87.41     26.82 o
  -1  23   2      119.27      120.17     11.98 o
   0  23   2       22.99       20.33      9.16 o
   1  23   2      233.55      220.31     16.51 o
   2  23   2       28.73       35.26     22.49 o
   3  23   2       36.58       29.50     23.88 o
  -4  24   2       20.33       48.23     10.81 o
  -3  24   2       84.24      121.32     28.91 o
  -2  24   2      207.32      253.48     20.80 o
  -1  24   2      173.25      159.42     13.03 o
   0  24   2        8.71        4.95      8.43 o
   1  24   2       27.63       13.44      9.34 o
   2  24   2        1.89       20.24     22.09 o
   3  24   2        0.37       12.44     24.01 o
  -4  25   2        2.05      -12.64      9.30 o
  -3  25   2      109.45      106.23     29.04 o
  -2  25   2      245.06      260.16     33.60 o
  -1  25   2        0.00       15.21     10.40 o
   0  25   2        5.79       11.67      8.73 o
   1  25   2       30.57       31.05     16.72 o
   2  25   2      246.57      252.16     32.21 o
  -3  26   2        4.15       -1.85     20.11 o
  -2  26   2       68.33       91.15     27.12 o
  -1  26   2        7.27       -3.05     13.23 o
   0  26   2        1.30       23.19     12.51 o
   1  26   2        1.97       23.52     17.78 o
   2  26   2      160.99      149.96     32.74 o
  -3  27   2       22.67       33.07     24.81 o
  -2  27   2      430.84      398.92     30.63 o
  -1  27   2       41.41       44.77     16.73 o
   0  27   2       30.87       25.75     12.11 o
   1  27   2        3.43       28.47     19.15 o
  -1  28   2        5.78       33.15     16.15 o
   0  28   2      132.10      216.63     44.46 o
  -8   1   3        5.06       -6.78     23.45 o
  -7   1   3      113.59      141.57     25.77 o
  -6   1   3       18.57       20.86      7.32 o
  -5   1   3       14.59       14.62      3.02 o
  -4   1   3      396.61      413.91      8.25 o
  -3   1   3     1115.13     1172.85     15.71 o
  -2   1   3       80.54       81.64      4.03 o
  -1   1   3       65.30       65.54      3.73 o
   0   1   3       22.34       21.98      3.77 o
   1   1   3       57.11       47.02     12.14 o
   2   1   3       19.86       19.57      8.96 o
   3   1   3      551.20      479.30     18.00 o
   4   1   3      282.08      272.67     15.30 o
   5   1   3        2.54       17.74     12.17 o
   6   1   3       10.47        6.05     28.87 o
  -8   2   3       40.16       50.57     33.54 o
  -7   2   3        3.13       -8.66     20.56 o
  -6   2   3        0.04        1.64      3.59 o
  -5   2   3      203.53      191.38      7.64 o
  -4   2   3      446.83      510.88     10.31 o
  -3   2   3      145.23      149.19      4.87 o
  -2   2   3        1.30       -1.82      2.44 o
  -1   2   3      518.51      514.49      9.30 o
   0   2   3        9.46        7.03      3.46 o
   1   2   3      160.28      153.91      7.44 o
   2   2   3      207.23      199.68     12.54 o
   3   2   3       96.78       88.92     11.68 o
   4   2   3        0.01       -1.52      8.94 o
   5   2   3        7.54       25.73     15.30 o
   6   2   3        4.50      -21.30     30.76 o
  -8   3   3       15.10       -4.53     22.92 o
  -7   3   3        7.00       -0.63      7.57 o
  -6   3   3       98.31      102.40     15.97 o
  -5   3   3      260.72      285.48     10.27 o
  -4   3   3       47.56       56.66      3.96 o
  -3   3   3        0.20       -2.14      2.32 o
  -2   3   3       10.74       11.21      2.59 o
  -1   3   3     1088.30     1010.27     12.10 o
   0   3   3        1.63       -0.32      2.96 o
   1   3   3     1374.34     1299.86     24.07 o
   2   3   3       43.24       37.17      9.46 o
   3   3   3       38.46       36.08     10.52 o
   4   3   3       15.51       18.86      9.67 o
   5   3   3       27.58       40.79     19.90 o
   6   3   3        2.50       -4.43     33.21 o
  -8   4   3       21.52       -6.32     23.49 o
  -7   4   3      103.14       99.07     11.32 o
  -6   4   3      285.48      302.68     12.43 o
  -5   4   3      488.73      520.55     14.52 o
  -4   4   3       16.56       13.98      3.20 o
  -3   4   3       41.93       49.77      3.42 o
  -2   4   3      536.21      490.19      7.38 o
  -1   4   3       94.47       96.02      4.05 o
   0   4   3      251.12      229.51     14.50 o
   1   4   3     2033.01     1786.72     43.61 o
   2   4   3       11.93        4.12      8.66 o
   3   4   3        0.81       -6.82      9.33 o
   4   4   3       58.61       68.89     11.02 o
   5   4   3       53.30       87.43     18.06 o
   6   4   3        2.60       40.21     66.61 o
  -8   5   3       33.76       23.07     24.82 o
  -7   5   3        2.25        1.72      8.00 o
  -6   5   3        8.19       -1.68      5.36 o
  -5   5   3      770.21      727.89     17.31 o
  -4   5   3      207.54      200.38      6.37 o
  -3   5   3       28.24       28.51      3.73 o
  -2   5   3       48.78       42.89      2.68 o
  -1   5   3        4.71       -1.69      2.89 o
   0   5   3      159.32      141.95      5.67 o
   1   5   3      138.24      134.75     14.07 o
   2   5   3       10.49        4.43      8.55 o
   3   5   3        7.51        4.38      9.50 o
   4   5   3       33.89       35.91     14.67 o
   5   5   3       39.74       50.34     17.11 o
   6   5   3       93.38       75.54     39.09 o
  -8   6   3       58.47       62.94     26.83 o
  -7   6   3       15.89        7.59      8.13 o
  -6   6   3      201.19      173.63     12.48 o
  -5   6   3      570.04      560.66     15.21 o
  -4   6   3       62.13       49.59      6.42 o
  -3   6   3      883.98      944.11     15.58 o
  -2   6   3       42.08       37.28      3.60 o
  -1   6   3       11.33        9.60      2.95 o
   0   6   3      203.50      205.70      7.47 o
   1   6   3       50.39       39.12     11.02 o
   2   6   3       19.84        7.06      8.60 o
   3   6   3       24.13       26.43     10.07 o
   4   6   3       41.62       65.31     13.77 o
   5   6   3       60.56       87.66     24.08 o
  -8   7   3        7.31        6.53      9.47 o
  -7   7   3       10.34        8.24      8.25 o
  -6   7   3       89.33      112.06     10.22 o
  -5   7   3       11.63        8.84      5.63 o
  -4   7   3      121.26      116.85      7.69 o
  -3   7   3      362.84      376.66      9.51 o
  -2   7   3       11.30        9.25      3.17 o
  -1   7   3      118.14      130.56      5.15 o
   0   7   3       25.10       32.24      4.61 o
   1   7   3       57.11       68.35     12.41 o
   2   7   3        5.24       -9.77      8.09 o
   3   7   3      123.71      143.85     15.18 o
   4   7   3        0.27        8.53     10.67 o
   5   7   3      512.10      514.13     30.55 o
  -8   8   3       12.55        8.22     14.85 o
  -7   8   3        4.48       10.31     10.71 o
  -6   8   3      349.88      318.39     15.95 o
  -5   8   3      789.42      731.70     17.59 o
  -4   8   3      231.13      219.63      9.53 o
  -3   8   3      155.10      162.91      8.49 o
  -2   8   3      654.28      633.56     10.65 o
  -1   8   3      723.08      712.66     10.71 o
   0   8   3       33.71       33.97      4.11 o
   1   8   3      228.76      235.56     21.40 o
   2   8   3        3.83       -3.23     10.04 o
   3   8   3      222.24      225.91     16.80 o
   4   8   3       48.89       69.87     13.36 o
   5   8   3        5.78       23.03     15.63 o
  -8   9   3       29.86       44.12     11.93 o
  -7   9   3       12.36        8.69      6.72 o
  -6   9   3      200.12      197.49     11.08 o
  -5   9   3       47.06       54.68      7.27 o
  -4   9   3      185.87      207.21      9.68 o
  -3   9   3        8.25        4.31      3.54 o
  -2   9   3      500.93      520.27      9.58 o
  -1   9   3       79.31       99.21      4.68 o
   0   9   3      271.54      268.48      7.91 o
   1   9   3      420.61      364.62     10.74 o
   2   9   3      528.81      487.03     13.36 o
   3   9   3       46.14       43.76     12.38 o
   4   9   3      200.16      238.36     22.72 o
   5   9   3       28.25       28.56     15.78 o
  -7  10   3       28.68       27.29      8.37 o
  -6  10   3       14.79       16.50      6.99 o
  -5  10   3        4.36        3.77      5.63 o
  -4  10   3       70.17       76.18      7.08 o
  -3  10   3       14.90       11.57      3.72 o
  -2  10   3       23.29       25.52      3.31 o
  -1  10   3      185.53      157.42      9.48 o
   0  10   3      418.93      419.01     19.87 o
   1  10   3      201.55      187.43     10.53 o
   2  10   3       36.93       23.84      5.73 o
   3  10   3       90.91       85.86     13.46 o
   4  10   3      108.82      128.60     19.45 o
   5  10   3       48.53       57.82     18.81 o
  -7  11   3       21.02       22.83      8.07 o
  -6  11   3      191.21      198.27     11.39 o
  -5  11   3       77.24       77.14      8.01 o
  -4  11   3       14.27        8.10      5.31 o
  -3  11   3      160.93      154.82      6.36 o
  -2  11   3      120.75      117.79      5.73 o
  -1  11   3      162.72      151.29      9.54 o
   0  11   3        1.90       -4.78     12.27 o
   1  11   3       86.68       85.38      6.86 o
   2  11   3      292.33      253.51     10.21 o
   3  11   3        2.71       -3.62      5.73 o
   4  11   3      106.04      133.69     25.40 o
   5  11   3        0.01      -12.97     16.54 o
  -7  12   3        1.15       -7.01      6.95 o
  -6  12   3       25.95       27.89      7.64 o
  -5  12   3      214.57      206.03     10.61 o
  -4  12   3       74.67       83.58      8.07 o
  -3  12   3       33.76       27.47      6.01 o
  -2  12   3      313.23      307.17      8.64 o
  -1  12   3      305.79      331.44     12.90 o
   0  12   3      384.67      428.36     16.66 o
   1  12   3      436.61      433.88     25.04 o
   2  12   3       82.87       83.12      7.42 o
   3  12   3       31.37       17.80      6.45 o
   4  12   3      243.27      251.13     23.40 o
   5  12   3      182.92      228.72     24.99 o
  -7  13   3      119.11      157.17     12.60 o
  -6  13   3       18.89       19.50      7.44 o
  -5  13   3      470.51      437.74     14.14 o
  -4  13   3      661.98      602.45     15.12 o
  -3  13   3       30.31       21.51      8.48 o
  -2  13   3      134.23      123.64      8.36 o
  -1  13   3      533.50      545.29     17.18 o
   0  13   3       86.57      100.54     10.20 o
   1  13   3       75.77       76.24     16.74 o
   2  13   3       95.40       95.01      8.03 o
   3  13   3        0.97        5.17      7.00 o
   4  13   3       94.26       90.22     10.86 o
   5  13   3      320.99      308.58     27.54 o
  -7  14   3        2.85       11.22     11.90 o
  -6  14   3       91.83      103.73     10.18 o
  -5  14   3      480.24      443.15     17.89 o
  -4  14   3      284.51      300.97     12.10 o
  -3  14   3      391.98      395.35     18.16 o
  -2  14   3      118.91      121.18      9.63 o
  -1  14   3      555.28      526.58     16.51 o
   0  14   3        1.48       -1.66      6.61 o
   1  14   3        7.57        1.60     10.70 o
   2  14   3      118.04      111.71      8.21 o
   3  14   3      119.61      115.95     10.17 o
   4  14   3       13.85        9.01      7.71 o
   5  14   3       35.16       69.42     20.70 o
  -7  15   3       25.39       30.96      9.66 o
  -6  15   3      292.70      294.06     13.45 o
  -5  15   3        1.46        2.95      6.23 o
  -4  15   3        7.99       17.30      6.13 o
  -3  15   3      239.88      255.60     16.23 o
  -2  15   3      257.04      233.89     12.21 o
  -1  15   3      268.00      243.54     12.45 o
   0  15   3      150.94      134.59     11.98 o
   1  15   3       57.05       44.92     16.50 o
   2  15   3        5.25        0.97      4.99 o
   3  15   3       71.77       59.20      8.77 o
   4  15   3       10.08        6.85      7.83 o
  -7  16   3      154.32      161.04     13.02 o
  -6  16   3      178.71      173.21     14.28 o
  -5  16   3       97.79       96.95      9.34 o
  -4  16   3       82.10       88.55      7.94 o
  -3  16   3      159.95      145.23     13.28 o
  -2  16   3        9.19        4.76      6.24 o
  -1  16   3      416.83      411.13     15.51 o
   0  16   3       19.21        9.70      6.76 o
   1  16   3       42.03       33.32     11.95 o
   2  16   3      147.03      147.69      8.98 o
   3  16   3        7.49       -0.69      6.72 o
   4  16   3       43.54       51.16      9.74 o
  -6  17   3       11.41        3.29      9.80 o
  -5  17   3        9.95       17.95      7.81 o
  -4  17   3      144.05      137.37      9.28 o
  -3  17   3      494.97      424.67     35.75 o
  -2  17   3      142.47      128.54     10.81 o
  -1  17   3     1045.64      966.83     23.78 o
   0  17   3      651.93      575.04     18.54 o
   1  17   3      541.62      508.67     25.13 o
   2  17   3       54.10       31.27     13.92 o
   3  17   3       41.90       32.05      7.98 o
   4  17   3       68.56       57.99     10.08 o
  -6  18   3      273.55      281.56     14.05 o
  -5  18   3        8.35       13.50     12.99 o
  -4  18   3      125.05      134.09      9.37 o
  -3  18   3        0.21        6.23     10.26 o
  -2  18   3       87.96       81.49      9.68 o
  -1  18   3      103.75       98.69     10.22 o
   0  18   3     1024.81      950.08     24.28 o
   1  18   3      114.78      116.89     16.18 o
   2  18   3       14.83       17.56     13.68 o
   3  18   3      276.37      256.70     13.83 o
   4  18   3        0.00        6.40     10.25 o
  -6  19   3        1.33       -5.27     13.79 o
  -5  19   3       59.45       65.80     11.12 o
  -4  19   3       36.98       39.75      7.99 o
  -3  19   3      274.31      244.93     20.58 o
  -2  19   3       63.49       70.79     12.24 o
  -1  19   3      177.39      166.49     12.12 o
   0  19   3      320.68      287.23     15.09 o
   1  19   3      353.63      301.06     21.56 o
   2  19   3      128.78      114.44     18.18 o
   3  19   3       16.41       25.37     11.15 o
   4  19   3       29.99       38.79     20.90 o
  -6  20   3       66.91       85.09     11.32 o
  -5  20   3        0.08        2.51      7.42 o
  -4  20   3        0.23       10.24     11.32 o
  -3  20   3       13.97       16.63     10.48 o
  -2  20   3       45.79       57.57     11.82 o
  -1  20   3      187.35      184.91     12.98 o
   0  20   3       19.14       11.30      8.05 o
   1  20   3       46.34       59.65     15.61 o
   2  20   3        2.38       -4.17     16.67 o
   3  20   3       49.77       45.91      9.12 o
  -5  21   3       40.81       77.52     11.27 o
  -4  21   3      218.93      253.44     13.48 o
  -3  21   3        5.84       16.38     10.50 o
  -2  21   3       47.91       42.97     11.92 o
  -1  21   3       57.51       51.44     10.04 o
   0  21   3        0.02       -7.86      7.74 o
   1  21   3        0.29        5.94     13.41 o
   2  21   3       60.22       76.86     24.21 o
   3  21   3       54.22       68.31      9.84 o
  -5  22   3        7.32       31.50     15.97 o
  -4  22   3      234.94      259.91     18.03 o
  -3  22   3        9.78       28.09     11.50 o
  -2  22   3       42.19       44.41     12.29 o
  -1  22   3        2.57        8.99      8.13 o
   0  22   3      208.69      194.05     14.57 o
   1  22   3      171.49      139.23     19.57 o
   2  22   3       90.85       59.86     24.21 o
   3  22   3      130.51      114.19     15.11 o
  -5  23   3       46.19       46.38     12.54 o
  -4  23   3      132.38      206.60     34.96 o
  -3  23   3       83.81      127.17     15.39 o
  -2  23   3      192.89      212.85     18.34 o
  -1  23   3      260.16      253.98     15.52 o
   0  23   3        0.01       -0.44      8.76 o
   1  23   3       91.11       95.98     19.32 o
   2  23   3       18.19       40.02     23.81 o
  -4  24   3      155.50      184.65     15.59 o
  -3  24   3       22.70       23.30     16.91 o
  -2  24   3        9.72       26.77     12.22 o
  -1  24   3       72.43       81.01     11.63 o
   0  24   3       45.12       26.56     10.50 o
   1  24   3      105.92      119.38     17.85 o
   2  24   3       11.51       24.54     24.81 o
  -4  25   3       15.76       45.58     15.05 o
  -3  25   3       40.22       68.75     23.12 o
  -2  25   3       30.31       34.66     13.39 o
  -1  25   3       57.78       66.35     15.39 o
   0  25   3       64.87       72.01     12.90 o
   1  25   3       36.04       46.71     22.29 o
  -3  26   3       38.39       23.74     18.56 o
  -2  26   3        4.94       19.06     14.50 o
  -1  26   3      120.58      149.89     17.81 o
   0  26   3      224.96      248.16     16.62 o
   1  26   3       11.02       26.42     20.02 o
  -2  27   3       40.85       25.75     17.36 o
  -1  27   3       66.50       62.72     18.84 o
   0  27   3       10.12       36.43     24.57 o
  -8   0   4       42.89        4.63     35.39 o
  -7   0   4      626.26      724.19     57.09 o
  -6   0   4      141.45      103.98     33.21 o
  -5   0   4      209.28      224.64     10.86 o
  -4   0   4      361.67      347.66     12.00 o
  -3   0   4      873.34      890.95     18.16 o
  -2   0   4       90.59       99.07      6.94 o
  -1   0   4      856.08      760.75     18.26 o
   0   0   4     8447.31     8113.51    224.14 o
   1   0   4      299.88      267.93     11.92 o
   2   0   4        9.44       12.09     15.96 o
   3   0   4       38.13       70.87     16.34 o
   4   0   4       29.44       43.96     21.07 o
   5   0   4        6.19       55.84     40.09 o
  -8   1   4      114.99      135.58     29.14 o
  -7   1   4      133.03      148.42     27.17 o
  -6   1   4      385.03      352.23     19.32 o
  -5   1   4       11.06        7.56      3.66 o
  -4   1   4       37.48       44.70      4.69 o
  -3   1   4      936.39      918.72     13.07 o
  -2   1   4       23.20       29.18      4.85 o
  -1   1   4       99.95       94.61      4.55 o
   0   1   4     5687.36     5336.11     75.74 o
   1   1   4        3.56        3.95      7.32 o
   2   1   4        0.00      -13.04     11.04 o
   3   1   4      375.94      336.93     16.21 o
   4   1   4       91.03      124.89     13.38 o
   5   1   4        3.70       77.12     25.57 o
  -8   2   4       87.19      103.27     28.25 o
  -7   2   4       22.27       14.56     22.22 o
  -6   2   4      126.95      124.52     10.80 o
  -5   2   4        1.81       -0.69      4.87 o
  -4   2   4      217.58      214.13      7.71 o
  -3   2   4      389.10      359.01      9.54 o
  -2   2   4        3.39       -0.12      2.93 o
  -1   2   4       75.91       73.04      4.41 o
   0   2   4      471.68      481.93     34.79 o
   1   2   4      476.11      420.88     25.23 o
   2   2   4      130.35      124.60     15.49 o
   3   2   4        6.23       21.79     10.23 o
   4   2   4       84.57      105.30     13.17 o
   5   2   4       31.60       78.80     16.85 o
  -8   3   4        9.00      -21.28     24.17 o
  -7   3   4        1.69      -12.24     20.58 o
  -6   3   4       24.63        4.31      4.27 o
  -5   3   4        8.61        4.01      4.94 o
  -4   3   4     1125.76     1171.90     15.04 o
  -3   3   4       15.43       20.34      4.05 o
  -2   3   4     1365.63     1292.75     18.30 o
  -1   3   4      531.56      526.02     10.25 o
   0   3   4        0.05        5.07      5.30 o
   1   3   4       47.54       44.04     15.65 o
   2   3   4       33.12       23.19     13.24 o
   3   3   4       22.78       24.39     10.23 o
   4   3   4       29.30       51.33     13.09 o
   5   3   4        3.54       15.34     18.29 o
  -8   4   4       21.99        7.26     25.46 o
  -7   4   4        7.26        4.23      7.03 o
  -6   4   4      253.24      223.58     10.18 o
  -5   4   4      796.02      781.87     16.60 o
  -4   4   4      654.09      667.50     18.50 o
  -3   4   4       58.88       62.64      4.28 o
  -2   4   4       76.29       68.48      4.17 o
  -1   4   4     1659.41     1530.52     17.58 o
   0   4   4       37.13       33.70      7.13 o
   1   4   4      733.70      678.19     29.63 o
   2   4   4       84.95       85.62     18.19 o
   3   4   4       65.84       63.07     13.09 o
   4   4   4      129.74      185.74     21.10 o
   5   4   4       91.99      128.50     21.35 o
  -8   5   4        3.67      -28.00     23.98 o
  -7   5   4       28.65       18.41     15.45 o
  -6   5   4      194.28      217.28     10.24 o
  -5   5   4     1031.26     1041.77     19.29 o
  -4   5   4      287.73      288.32     10.42 o
  -3   5   4      287.34      286.59      6.76 o
  -2   5   4     1642.98     1543.85     21.90 o
  -1   5   4      589.55      526.12     14.65 o
   0   5   4       46.84       39.08      8.96 o
   1   5   4      112.03      113.25     16.73 o
   2   5   4       29.31       38.32     16.62 o
   3   5   4       13.33       13.18     11.78 o
   4   5   4       51.99       71.22     13.92 o
   5   5   4       61.98      142.73     22.17 o
  -8   6   4       20.91       42.51     26.57 o
  -7   6   4      109.27       89.57     11.18 o
  -6   6   4      206.88      200.19     10.07 o
  -5   6   4      233.70      238.52     10.19 o
  -4   6   4      294.34      299.23      9.38 o
  -3   6   4      252.34      231.32      7.81 o
  -2   6   4      283.43      242.75      8.63 o
  -1   6   4       13.37       12.28      6.18 o
   0   6   4       29.76       26.14      6.27 o
   1   6   4      374.40      322.87     36.45 o
   2   6   4      347.63      304.46     24.32 o
   3   6   4        4.69       15.49     11.80 o
   4   6   4      214.28      268.69     26.15 o
   5   6   4      207.01      245.48     25.57 o
  -8   7   4       33.39       20.26     25.82 o
  -7   7   4        0.89      -11.94      7.11 o
  -6   7   4      202.77      206.02     10.19 o
  -5   7   4      284.60      293.43     11.07 o
  -4   7   4      102.58      115.32      8.24 o
  -3   7   4        0.07        2.49      4.20 o
  -2   7   4      135.18      129.64      6.37 o
  -1   7   4      935.68      814.35     18.35 o
   0   7   4       54.81       67.05     20.94 o
   1   7   4      227.16      221.88     20.53 o
   2   7   4       69.13       49.53     16.47 o
   3   7   4       14.30       17.78     12.24 o
   4   7   4      165.84      214.45     19.57 o
   5   7   4       93.63      130.15     36.41 o
  -8   8   4        4.88       10.47      9.62 o
  -7   8   4       53.69       79.09     11.43 o
  -6   8   4      330.80      321.11     12.28 o
  -5   8   4        2.71       -1.76      5.21 o
  -4   8   4      173.16      192.42      9.75 o
  -3   8   4       28.91       24.31      4.75 o
  -2   8   4      241.70      220.34     10.12 o
  -1   8   4       62.21      105.15     10.25 o
   0   8   4      112.16      134.08     16.01 o
   1   8   4      365.03      309.31     28.25 o
   2   8   4        1.27       -9.83     13.18 o
   3   8   4        0.18        3.59     11.26 o
   4   8   4       12.64       60.07     20.49 o
   5   8   4       11.06       74.83     48.82 o
  -8   9   4      345.27      355.94     18.67 o
  -7   9   4        0.39       -1.19      6.42 o
  -6   9   4      379.88      371.99     13.09 o
  -5   9   4      766.86      725.06     16.24 o
  -4   9   4      979.99      915.58     17.56 o
  -3   9   4        1.82       -4.72      4.80 o
  -2   9   4       44.99       47.56      6.71 o
  -1   9   4     1579.34     1445.34     32.68 o
   0   9   4        9.77        4.11     16.87 o
   1   9   4      314.15      275.89     26.99 o
   2   9   4       55.30       55.97     15.11 o
   3   9   4       47.84       36.88     13.27 o
   4   9   4      218.65      253.37     24.92 o
   5   9   4      262.80      319.17     28.54 o
  -7  10   4        0.28        5.27      6.65 o
  -6  10   4      110.70      142.99      9.55 o
  -5  10   4       79.09       84.93      7.90 o
  -4  10   4      382.90      388.44     12.54 o
  -3  10   4      102.73       88.52      6.14 o
  -2  10   4       56.00       51.73      6.91 o
  -1  10   4      174.28      184.13     13.62 o
   0  10   4        0.57       -1.48     27.25 o
   1  10   4        6.03        1.17     12.97 o
   2  10   4      121.75      134.09     17.95 o
   3  10   4      133.74      132.38     16.08 o
   4  10   4      154.32      185.46     23.68 o
  -7  11   4       89.96      109.56     14.13 o
  -6  11   4       78.06       89.10      9.35 o
  -5  11   4      623.54      588.63     14.99 o
  -4  11   4      542.58      506.61     14.94 o
  -3  11   4       27.62       17.83      5.03 o
  -2  11   4       24.67       28.96      7.19 o
  -1  11   4      410.28      368.16     16.82 o
   0  11   4        1.19       -4.94      7.76 o
   1  11   4      696.47      609.21     28.71 o
   2  11   4        5.39        2.24     18.65 o
   3  11   4       67.81       75.68     17.08 o
   4  11   4       47.89       83.11     19.94 o
  -7  12   4        0.82        2.62      6.91 o
  -6  12   4       46.24       56.73     10.03 o
  -5  12   4        3.72        2.47      5.77 o
  -4  12   4        5.72        1.01      5.41 o
  -3  12   4       26.35       22.67      5.12 o
  -2  12   4      185.18      198.80     11.75 o
  -1  12   4      301.31      279.57     13.35 o
   0  12   4       36.63       35.89     10.16 o
   1  12   4        3.58       -0.71     12.50 o
   2  12   4       52.61       57.09     15.23 o
   3  12   4      104.90      106.95     22.29 o
   4  12   4      391.75      364.09     27.99 o
  -7  13   4       24.63       32.87      8.48 o
  -6  13   4        8.17        7.10      6.97 o
  -5  13   4      892.45      825.52     18.14 o
  -4  13   4      327.74      274.60     10.73 o
  -3  13   4      188.15      168.43      8.57 o
  -2  13   4      183.36      200.04     12.09 o
  -1  13   4       99.37      102.99      9.92 o
   0  13   4       56.53       50.07     10.72 o
   1  13   4       22.25       11.44     12.51 o
   2  13   4       66.92       59.87     16.97 o
   3  13   4        0.79       -1.16     14.15 o
   4  13   4      232.63      255.58     26.99 o
  -7  14   4       83.70      109.46     16.51 o
  -6  14   4        0.88       -2.14      6.60 o
  -5  14   4      116.51      137.81      9.70 o
  -4  14   4      321.95      296.90     11.01 o
  -3  14   4      482.09      407.84     19.62 o
  -2  14   4       19.84        8.43      7.12 o
  -1  14   4        0.20      -10.55      6.01 o
   0  14   4        0.01       -9.20      7.41 o
   1  14   4      178.48      157.01     21.66 o
   2  14   4        0.01       10.24     12.92 o
   3  14   4        9.31       16.27     17.00 o
   4  14   4       36.12       72.37     25.73 o
  -7  15   4       14.62       22.50      9.31 o
  -6  15   4       38.93       56.78      8.60 o
  -5  15   4       17.12        6.42      6.39 o
  -4  15   4      226.00      198.26     14.44 o
  -3  15   4       83.41       92.94     12.39 o
  -2  15   4       28.71       32.03      7.89 o
  -1  15   4        8.09        9.82      7.11 o
   0  15   4      295.85      264.23     16.37 o
   1  15   4       62.96       73.79     14.89 o
   2  15   4       30.91       32.96     14.97 o
   3  15   4        4.06       13.89     17.46 o
   4  15   4        0.78       28.71     22.16 o
  -7  16   4       26.89       36.49     12.92 o
  -6  16   4      125.05      149.29     11.05 o
  -5  16   4       58.24       62.48      9.00 o
  -4  16   4      115.90       98.77      9.06 o
  -3  16   4        2.09        1.14      8.61 o
  -2  16   4      119.84      113.21     11.10 o
  -1  16   4      529.76      497.15     17.67 o
   0  16   4        0.28      -11.51      8.34 o
   1  16   4      273.67      256.02     21.47 o
   2  16   4        0.40        7.36     13.68 o
   3  16   4      116.13      131.63     26.86 o
  -6  17   4       58.41       77.11     11.13 o
  -5  17   4        0.11       -0.63     10.16 o
  -4  17   4      778.99      720.47     18.48 o
  -3  17   4        0.24        0.21      8.87 o
  -2  17   4      342.53      330.06     15.31 o
  -1  17   4      178.26      173.70     12.38 o
   0  17   4      167.42      143.19     14.41 o
   1  17   4       78.79       85.55     16.57 o
   2  17   4        0.36       10.05     13.99 o
   3  17   4      167.12      178.60     29.37 o
  -6  18   4       54.14       54.64     10.67 o
  -5  18   4       61.29       70.47      9.50 o
  -4  18   4        2.65        3.80      6.72 o
  -3  18   4      447.60      400.02     20.93 o
  -2  18   4       66.29       68.18      9.86 o
  -1  18   4      305.10      280.91     14.91 o
   0  18   4       18.92       12.76      9.65 o
   1  18   4       29.86       23.21     13.69 o
   2  18   4      292.14      239.15     22.54 o
   3  18   4        1.20       18.59     17.99 o
  -6  19   4      137.96      160.99     13.70 o
  -5  19   4        4.00        3.39      9.97 o
  -4  19   4      115.53      117.57     10.34 o
  -3  19   4      105.72       93.97     13.99 o
  -2  19   4      132.15      129.82     15.29 o
  -1  19   4       63.80       58.40     10.13 o
   0  19   4      887.93      816.35     28.05 o
   1  19   4       70.38       53.76     16.82 o
   2  19   4        9.96       12.94      9.93 o
   3  19   4      197.30      222.92     33.07 o
  -6  20   4       65.42       88.28     18.51 o
  -5  20   4        8.38        7.07     10.37 o
  -4  20   4       60.72       71.51      9.56 o
  -3  20   4       99.23      107.72     14.76 o
  -2  20   4      267.52      264.37     19.01 o
  -1  20   4       45.01       41.92      9.85 o
   0  20   4      382.26      363.62     20.49 o
   1  20   4      126.20      125.56     19.32 o
   2  20   4      314.00      265.23     13.49 o
  -5  21   4        5.32       15.41     12.91 o
  -4  21   4        2.41       15.32      9.54 o
  -3  21   4      169.25      175.36     17.45 o
  -2  21   4        0.41        5.19     10.52 o
  -1  21   4        0.14       -7.84      8.06 o
   0  21   4      771.57      653.52     26.51 o
   1  21   4       97.17       86.22     15.77 o
   2  21   4      151.05      157.52     19.22 o
  -5  22   4        0.41       15.89     19.95 o
  -4  22   4      153.32      211.19     21.70 o
  -3  22   4       39.82       38.03     17.54 o
  -2  22   4       55.86       57.10     14.32 o
  -1  22   4       59.05       64.20     11.71 o
   0  22   4        8.47       24.89     13.12 o
   1  22   4       15.10        1.16     13.59 o
   2  22   4      125.36      108.81     24.54 o
  -4  23   4      260.33      273.51     14.77 o
  -3  23   4        2.27       11.35     17.44 o
  -2  23   4      204.36      213.88     19.41 o
  -1  23   4       42.03       43.55     11.14 o
   0  23   4       29.00       50.29     14.68 o
   1  23   4      173.48      154.00     24.98 o
  -4  24   4        0.25       -7.28     10.27 o
  -3  24   4      158.08      206.14     32.75 o
  -2  24   4      176.41      214.24     19.67 o
  -1  24   4      151.90      161.38     15.57 o
   0  24   4        0.09       -4.60     13.07 o
   1  24   4        0.00       -8.78     17.27 o
  -3  25   4       40.23       25.34     18.55 o
  -2  25   4       21.18       31.12     15.52 o
  -1  25   4        9.75       -4.27     19.50 o
   0  25   4       10.12       11.57     19.77 o
  -2  26   4      217.61      213.77     31.49 o
  -1  26   4       19.54       14.03     19.21 o
  -8   1   5        3.08        1.65     26.91 o
  -7   1   5      112.37      180.61     28.39 o
  -6   1   5       12.56       25.79     21.42 o
  -5   1   5      101.74       98.58      8.13 o
  -4   1   5      150.64      140.18      7.86 o
  -3   1   5      189.98      184.94      7.10 o
  -2   1   5       14.31       11.98      4.12 o
  -1   1   5        4.07        5.23      4.87 o
   0   1   5       15.15        6.85      6.52 o
   1   1   5        8.03      -16.21     17.03 o
   2   1   5        0.23       14.58     15.16 o
   3   1   5      136.83      164.54     21.37 o
   4   1   5      115.11      161.58     19.75 o
  -8   2   5       37.58       25.78     26.73 o
  -7   2   5        0.91      -19.47     21.56 o
  -6   2   5       11.36       23.83     20.67 o
  -5   2   5      212.34      201.34     11.12 o
  -4   2   5      185.88      183.86      9.39 o
  -3   2   5      111.31      114.51      6.14 o
  -2   2   5        0.19       -1.68      3.42 o
  -1   2   5      134.26      128.07      7.65 o
   0   2   5        0.73       -7.25      4.37 o
   1   2   5       38.20       15.60     17.65 o
   2   2   5       90.89       96.90     26.69 o
   3   2   5       39.63       74.97     16.97 o
   4   2   5       15.74       56.54     15.71 o
  -8   3   5        7.31      -21.06     25.12 o
  -7   3   5        3.65        8.33     22.32 o
  -6   3   5      203.28      197.92     12.90 o
  -5   3   5      222.43      216.94     11.39 o
  -4   3   5       82.01       91.71      9.01 o
  -3   3   5       12.35       12.60      5.84 o
  -2   3   5        9.04       14.15      5.86 o
  -1   3   5       81.92       72.58      6.48 o
   0   3   5        0.00       -8.11      4.60 o
   1   3   5      304.54      290.39     16.51 o
   2   3   5        2.93       13.43     15.35 o
   3   3   5       71.36       85.41     17.70 o
   4   3   5        0.70       46.44     14.94 o
  -8   4   5       27.39       33.28     26.59 o
  -7   4   5       74.24       71.11     25.88 o
  -6   4   5      163.20      173.02     13.06 o
  -5   4   5      488.03      475.89     18.25 o
  -4   4   5       18.24       17.92      6.13 o
  -3   4   5       33.07       12.78      6.90 o
  -2   4   5      119.17      119.17     10.71 o
  -1   4   5      105.95      113.24      7.55 o
   0   4   5       50.23       40.16      7.90 o
   1   4   5      875.71      731.29     32.54 o
   2   4   5        0.11       -2.29     17.99 o
   3   4   5       14.04       50.60     16.33 o
   4   4   5       58.57      111.63     24.14 o
  -8   5   5       54.40       52.39     28.18 o
  -7   5   5       19.74       15.91     23.48 o
  -6   5   5       44.56       55.36      7.50 o
  -5   5   5      623.39      602.24     16.02 o
  -4   5   5      126.33      107.49      8.45 o
  -3   5   5       87.23      102.42      7.80 o
  -2   5   5       68.12       69.09      8.17 o
  -1   5   5       13.78       18.54     10.02 o
   0   5   5      118.45       93.46     13.34 o
   1   5   5      258.57      213.56     22.09 o
   2   5   5        1.72        1.51     14.89 o
   3   5   5       11.86       42.89     26.06 o
   4   5   5        6.02       65.00     22.36 o
  -8   6   5        9.46      -16.11     26.37 o
  -7   6   5        0.08      -10.88     10.98 o
  -6   6   5      154.40      164.66     11.38 o
  -5   6   5      109.06      110.40      8.66 o
  -4   6   5       41.14       39.07      6.24 o
  -3   6   5      443.24      432.20     12.26 o
  -2   6   5        3.02       -3.36      5.28 o
  -1   6   5       22.15       26.39     10.06 o
   0   6   5      138.97      150.60     14.72 o
   1   6   5        6.38        0.29     15.02 o
   2   6   5        1.50       -0.10     14.77 o
   3   6   5        6.74       24.47     15.32 o
   4   6   5       21.04       84.99     17.02 o
  -8   7   5       26.32       48.56     28.62 o
  -7   7   5       18.84       23.52      9.17 o
  -6   7   5       23.79       38.45      7.19 o
  -5   7   5       81.15       71.85      7.70 o
  -4   7   5      102.44      104.46      7.74 o
  -3   7   5       45.20       45.22      6.98 o
  -2   7   5      121.55      125.14      8.16 o
  -1   7   5       59.95       62.34     11.54 o
   0   7   5       32.81       31.15     14.44 o
   1   7   5       34.91       20.60     15.36 o
   2   7   5        4.60        4.56     15.13 o
   3   7   5       21.74       39.95     18.12 o
   4   7   5        0.48       23.35     20.18 o
  -8   8   5        5.16       -7.83     26.34 o
  -7   8   5        0.06        0.47     18.49 o
  -6   8   5      100.89       82.31      8.70 o
  -5   8   5      387.88      361.74     12.36 o
  -4   8   5        9.52       -1.04      7.34 o
  -3   8   5       30.46       38.94      6.55 o
  -2   8   5      157.02      138.77      9.13 o
  -1   8   5       70.96       57.03     11.75 o
   0   8   5        0.39       -2.73      8.95 o
   1   8   5        6.92        4.83     14.65 o
   2   8   5       23.84       30.61     23.75 o
   3   8   5       77.97      106.94     19.36 o
   4   8   5        2.49       50.54     22.75 o
  -7   9   5       44.28       22.81      7.99 o
  -6   9   5      316.32      306.53     13.94 o
  -5   9   5        0.22       -3.16      5.65 o
  -4   9   5      208.56      195.90      9.61 o
  -3   9   5        0.87       -2.99      4.90 o
  -2   9   5       94.14       90.19      8.16 o
  -1   9   5      133.52      128.24     16.37 o
   0   9   5      175.64      171.08     15.48 o
   1   9   5      163.52      168.00     20.22 o
   2   9   5      165.02      172.66     21.00 o
   3   9   5       21.69       49.47     16.55 o
   4   9   5      171.34      249.05     33.80 o
  -7  10   5       39.03       55.67      8.67 o
  -6  10   5       13.18       15.00      7.39 o
  -5  10   5       13.34        1.68      6.11 o
  -4  10   5        0.09       -0.63      5.27 o
  -3  10   5        2.53       -0.10      5.08 o
  -2  10   5        7.39        5.10      9.30 o
  -1  10   5       12.08       -0.88      8.93 o
   0  10   5       56.56       43.51     11.81 o
   1  10   5       21.64       11.95     14.11 o
   2  10   5       41.71       38.61     16.18 o
   3  10   5       61.91      109.34     19.28 o
   4  10   5       29.13       87.45     26.33 o
  -7  11   5       11.27        8.88      7.55 o
  -6  11   5      143.33      142.49     10.31 o
  -5  11   5       15.62       13.77      6.64 o
  -4  11   5        8.78        3.77      5.73 o
  -3  11   5      118.19      123.05     12.74 o
  -2  11   5        2.11       -6.47      8.57 o
  -1  11   5       33.05       18.81     10.31 o
   0  11   5        0.94       -4.53      8.98 o
   1  11   5       23.51        3.77     13.81 o
   2  11   5       97.42      116.76     19.01 o
   3  11   5        0.52       34.61     16.20 o
  -7  12   5       18.08       19.79      8.04 o
  -6  12   5        1.84       -1.54      6.21 o
  -5  12   5      396.45      376.24     14.22 o
  -4  12   5        0.85       -4.50      5.77 o
  -3  12   5        4.50        0.07      6.26 o
  -2  12   5      150.21      152.37     13.89 o
  -1  12   5       46.95       46.45     11.12 o
   0  12   5      106.63      114.10     13.76 o
   1  12   5      217.42      175.69     20.24 o
   2  12   5       63.06       62.27     17.11 o
   3  12   5       11.14       39.43     16.32 o
  -7  13   5       90.78      104.95     10.72 o
  -6  13   5        6.14       -0.80      7.28 o
  -5  13   5       37.99       35.76      7.45 o
  -4  13   5      344.99      308.11     12.74 o
  -3  13   5       42.76       53.90      8.16 o
  -2  13   5        1.62       13.26      9.04 o
  -1  13   5      151.00      164.45     14.89 o
   0  13   5       87.67       79.69     12.57 o
   1  13   5        0.09       13.31     15.97 o
   2  13   5        6.02       13.05     14.96 o
   3  13   5        0.05       24.24     16.64 o
  -7  14   5        0.13      -11.41      7.47 o
  -6  14   5       16.42       22.07      7.92 o
  -5  14   5      387.04      355.51     13.11 o
  -4  14   5      271.16      255.27     12.05 o
  -3  14   5      165.02      149.99      9.74 o
  -2  14   5      147.46      148.61     11.84 o
  -1  14   5      627.57      553.54     22.23 o
   0  14   5        4.09       -2.80      9.34 o
   1  14   5       15.91       17.26     14.20 o
   2  14   5       24.71       27.38     18.79 o
   3  14   5       48.07       80.24     25.40 o
  -7  15   5        0.82       -7.78     10.97 o
  -6  15   5      418.02      424.39     19.02 o
  -5  15   5       33.72       33.77      8.10 o
  -4  15   5        3.07       -0.33      6.63 o
  -3  15   5      138.99      150.10     10.16 o
  -2  15   5      130.06      126.54     11.67 o
  -1  15   5      201.37      199.55     15.87 o
   0  15   5      114.53      102.49     14.07 o
   1  15   5       19.49       12.02     14.52 o
   2  15   5       52.78       55.17     17.80 o
   3  15   5       13.88        4.04     19.18 o
  -6  16   5       34.08       29.66     10.31 o
  -5  16   5       95.91       96.12     10.34 o
  -4  16   5       53.56       56.99      9.19 o
  -3  16   5       89.38       98.01     13.89 o
  -2  16   5        4.77        8.35      7.86 o
  -1  16   5      357.58      325.72     18.80 o
   0  16   5       60.05       47.60     12.24 o
   1  16   5       67.76       66.00     27.55 o
   2  16   5       44.94       51.19     17.63 o
  -6  17   5       36.82       52.84     11.82 o
  -5  17   5        0.23        3.68      9.74 o
  -4  17   5       92.93       97.46      9.99 o
  -3  17   5      458.72      392.24     21.33 o
  -2  17   5      134.54      132.79     13.71 o
  -1  17   5      376.55      336.43     19.43 o
   0  17   5      573.17      504.63     23.52 o
   1  17   5      145.43      146.78     32.97 o
   2  17   5       58.29       48.02     21.50 o
  -6  18   5      165.14      188.34     13.40 o
  -5  18   5        2.90       -1.92     11.27 o
  -4  18   5       72.29       71.85      9.76 o
  -3  18   5       91.67       97.70     14.59 o
  -2  18   5       16.19       13.51      9.43 o
  -1  18   5       39.99       31.93     14.40 o
   0  18   5      134.14      128.92     15.62 o
   1  18   5       42.18       19.38     15.40 o
   2  18   5        4.17        3.99     24.01 o
  -5  19   5        7.10        2.58      8.77 o
  -4  19   5       46.90       46.45      9.10 o
  -3  19   5       37.41       38.58     12.77 o
  -2  19   5       18.93       30.82     12.40 o
  -1  19   5       23.04       26.89     11.47 o
   0  19   5      256.87      226.50     18.70 o
   1  19   5      147.74      122.53     17.45 o
   2  19   5       61.74       55.30     23.81 o
  -5  20   5       11.48       18.21     10.44 o
  -4  20   5       22.17       22.60     10.47 o
  -3  20   5       61.70       74.84     14.77 o
  -2  20   5       25.28       15.86     12.10 o
  -1  20   5      196.00      220.20     17.69 o
   0  20   5        2.20        4.96     11.30 o
   1  20   5       57.09       65.14     19.70 o
  -5  21   5       23.25       43.59     10.81 o
  -4  21   5       45.06       51.52     10.45 o
  -3  21   5        0.76        4.73     17.78 o
  -2  21   5       50.03       60.83     14.54 o
  -1  21   5        4.32        6.56     11.28 o
   0  21   5        2.67       13.04     13.61 o
   1  21   5       24.42       21.47     18.37 o
  -4  22   5      311.14      310.33     15.75 o
  -3  22   5       18.59       33.52     22.37 o
  -2  22   5        0.89       -9.72     11.78 o
  -1  22   5        2.53       19.99     17.61 o
   0  22   5      103.59      131.92     21.53 o
  -4  23   5        1.53       28.09     22.34 o
  -3  23   5       38.71       44.30     18.30 o
  -2  23   5      186.03      181.48     20.04 o
  -1  23   5       86.90       77.98     21.77 o
   0  23   5        1.59       40.94     31.54 o
  -3  24   5       11.43        8.13     30.15 o
  -2  24   5        4.20        0.30     18.28 o
  -1  24   5       41.61       34.49     20.36 o
  -8   0   6      187.74      188.06     47.16 o
  -7   0   6      175.79      192.29     41.54 o
  -6   0   6       10.41       13.30     31.09 o
  -5   0   6      269.29      244.03     22.38 o
  -4   0   6      167.47      175.31     19.60 o
  -3   0   6       19.52       16.55     15.13 o
  -2   0   6        6.68       -7.25     14.39 o
  -1   0   6      197.53      288.01     19.58 o
   0   0   6      332.60      499.64     74.61 o
   1   0   6      170.90      174.46     18.81 o
   2   0   6        0.97      -10.39     21.30 o
   3   0   6       31.98       69.19     26.39 o
  -8   1   6       80.12       77.68     30.04 o
  -7   1   6      167.14      197.35     30.28 o
  -6   1   6      403.60      316.88     31.50 o
  -5   1   6        1.65      -13.23     10.27 o
  -4   1   6        0.20      -11.35     10.17 o
  -3   1   6      491.16      437.89     17.84 o
  -2   1   6       60.36       49.71     13.50 o
  -1   1   6       76.63       67.45     12.79 o
   0   1   6     2005.07     1871.81     35.92 o
   1   1   6       11.79       25.02     11.29 o
   2   1   6        1.93       24.64     16.84 o
   3   1   6      130.03      151.65     21.07 o
  -8   2   6       33.60       46.01     28.69 o
  -7   2   6        1.03      -12.80     22.76 o
  -6   2   6        7.49        0.01     20.84 o
  -5   2   6        2.73       -6.90     10.09 o
  -4   2   6      442.12      431.92     13.35 o
  -3   2   6       13.87       13.04      9.10 o
  -2   2   6       48.69       62.92      8.46 o
  -1   2   6       36.00       35.95      9.38 o
   0   2   6      677.83      676.44     40.02 o
   1   2   6      124.49      132.83     20.99 o
   2   2   6       57.88       78.33     18.44 o
   3   2   6       38.41      110.44     19.84 o
  -8   3   6        1.62      -42.76     41.84 o
  -7   3   6        2.13       28.70     24.47 o
  -6   3   6        8.14       22.32     20.95 o
  -5   3   6       85.75       80.68     15.03 o
  -4   3   6      144.22      151.23      9.48 o
  -3   3   6       28.37       17.80      7.38 o
  -2   3   6      486.33      450.13     15.51 o
  -1   3   6       15.55       15.28      8.62 o
   0   3   6       14.07       19.91     11.51 o
   1   3   6       22.70       31.12     12.35 o
   2   3   6       10.69       22.78     16.16 o
   3   3   6        0.57       22.04     15.80 o
  -8   4   6       20.41        9.69     27.15 o
  -7   4   6        1.25       10.27     31.59 o
  -6   4   6      259.49      243.52     20.36 o
  -5   4   6      617.10      610.02     17.38 o
  -4   4   6      531.06      541.89     15.46 o
  -3   4   6       51.96       47.30      7.52 o
  -2   4   6       32.23       39.57      7.12 o
  -1   4   6      803.83      730.42     17.91 o
   0   4   6       21.32       19.75     11.49 o
   1   4   6      217.82      215.76     17.62 o
   2   4   6       29.03       70.48     28.71 o
   3   4   6       24.30       57.44     17.68 o
  -8   5   6        1.00      -17.79     46.50 o
  -7   5   6        5.46        5.12     27.75 o
  -6   5   6       78.34       79.93     16.37 o
  -5   5   6      157.90      163.50     13.47 o
  -4   5   6        5.80        5.04      5.46 o
  -3   5   6       88.99      101.68      8.45 o
  -2   5   6      328.80      319.79     11.52 o
  -1   5   6       34.45       37.18     11.86 o
   0   5   6        8.78       10.23     11.14 o
   1   5   6        9.25       35.70     12.67 o
   2   5   6       12.40       26.05     17.12 o
   3   5   6        5.08       42.76     17.25 o
  -7   6   6       93.44       51.66     38.80 o
  -6   6   6       71.48       69.72     15.77 o
  -5   6   6      345.86      339.65     13.71 o
  -4   6   6       85.23       89.52      8.17 o
  -3   6   6      136.29      134.37     12.63 o
  -2   6   6      254.48      253.38     18.37 o
  -1   6   6        3.10        2.98      6.95 o
   0   6   6        2.47       -0.47      6.74 o
   1   6   6      172.07      183.17     17.58 o
   2   6   6       67.67       96.77     19.14 o
   3   6   6        8.97       71.75     34.79 o
  -7   7   6        2.11       10.11     40.18 o
  -6   7   6       10.45        9.08      7.19 o
  -5   7   6       60.12       71.08      9.40 o
  -4   7   6      218.09      205.99     11.36 o
  -3   7   6       10.78       10.67      7.43 o
  -2   7   6        0.04       -5.92      5.82 o
  -1   7   6      294.61      282.93     18.57 o
   0   7   6       35.86       30.57     12.04 o
   1   7   6      119.18      132.51     16.23 o
   2   7   6        3.31       20.88     16.30 o
   3   7   6        3.88       41.56     17.40 o
  -7   8   6       31.57       23.00      9.90 o
  -6   8   6      141.72      149.48     10.60 o
  -5   8   6       59.24       68.09      9.48 o
  -4   8   6        2.28        0.21      6.98 o
  -3   8   6        8.44       -1.11      6.29 o
  -2   8   6       51.75       55.58      7.95 o
  -1   8   6       63.96       77.03      8.63 o
   0   8   6       34.67       20.24     11.59 o
   1   8   6       13.16       23.44     12.48 o
   2   8   6        0.13       10.10     16.18 o
   3   8   6        4.80       52.38     18.47 o
  -7   9   6        0.35       -2.86     13.62 o
  -6   9   6      458.12      440.91     14.74 o
  -5   9   6      392.66      355.17     14.03 o
  -4   9   6      649.51      631.67     18.91 o
  -3   9   6       13.04        8.73      6.38 o
  -2   9   6       40.29       47.72      7.88 o
  -1   9   6      509.74      434.89     21.27 o
   0   9   6       11.25       13.29     11.53 o
   1   9   6       81.42       94.86     16.73 o
   2   9   6       80.27       85.60     19.62 o
   3   9   6        0.40       34.38     23.32 o
  -7  10   6       17.83       14.95      8.14 o
  -6  10   6        2.28        8.30      7.07 o
  -5  10   6       69.72       71.34      8.78 o
  -4  10   6        0.00       11.11      7.46 o
  -3  10   6       13.74       19.74      6.71 o
  -2  10   6       26.46       12.27      6.58 o
  -1  10   6       32.94       42.65     11.88 o
   0  10   6        0.21        0.94     11.28 o
   1  10   6       60.86       68.05     14.68 o
   2  10   6       32.70       47.23     26.69 o
  -7  11   6       47.52       54.24     11.19 o
  -6  11   6       68.19       60.36      9.00 o
  -5  11   6      206.72      186.69     11.45 o
  -4  11   6      399.53      335.83     27.54 o
  -3  11   6       29.54       26.78      7.16 o
  -2  11   6        0.04       -6.20      6.02 o
  -1  11   6      255.29      243.87     17.93 o
   0  11   6        2.32        6.78     10.84 o
   1  11   6      131.72      138.25     16.88 o
   2  11   6        3.98       38.56     17.48 o
  -7  12   6        0.12        0.06      7.81 o
  -6  12   6       20.18        7.51      7.56 o
  -5  12   6      214.95      189.75     11.87 o
  -4  12   6        1.93       -5.22      6.55 o
  -3  12   6        0.52       11.86      8.08 o
  -2  12   6       96.89      101.33      9.35 o
  -1  12   6       38.78       37.40     12.32 o
   0  12   6       66.26       64.95     13.99 o
   1  12   6       64.28       60.73     14.45 o
   2  12   6       28.76       56.09     18.27 o
  -7  13   6       21.69       31.25      8.81 o
  -6  13   6        0.10        0.41      7.69 o
  -5  13   6      374.10      369.43     14.94 o
  -4  13   6       62.03       57.86      8.78 o
  -3  13   6       34.31       44.28      7.72 o
  -2  13   6       37.99       34.21     10.99 o
  -1  13   6       45.69       41.44     11.97 o
   0  13   6       37.41       41.40     13.21 o
   1  13   6        3.01       14.36     12.55 o
   2  13   6       12.49        7.94     15.89 o
  -6  14   6        0.03       -5.72      7.65 o
  -5  14   6      180.39      190.81     12.61 o
  -4  14   6      107.04      114.27     10.49 o
  -3  14   6      217.09      200.50     12.76 o
  -2  14   6       27.43       30.35     11.11 o
  -1  14   6        6.38       12.60     10.76 o
   0  14   6       14.66       10.15     11.77 o
   1  14   6      110.58      111.43     16.90 o
   2  14   6        8.76       11.83     18.22 o
  -6  15   6        2.70       -4.12      8.42 o
  -5  15   6       58.94       31.43      8.95 o
  -4  15   6      323.60      290.76     13.66 o
  -3  15   6      132.78      147.21     12.43 o
  -2  15   6       24.54       32.72     11.37 o
  -1  15   6       26.42       33.48     11.95 o
   0  15   6      162.18      169.91     17.83 o
   1  15   6        0.48        5.66     13.25 o
   2  15   6       10.10       26.02     19.01 o
  -6  16   6      153.21      182.18     13.28 o
  -5  16   6       37.15       28.38     13.20 o
  -4  16   6       88.88       75.67      9.76 o
  -3  16   6       42.31       45.40     14.24 o
  -2  16   6       76.65       85.61     16.03 o
  -1  16   6      295.66      261.45     19.14 o
   0  16   6       47.45       57.63     13.88 o
   1  16   6      166.78      178.59     21.10 o
  -6  17   6       18.88       24.65      9.57 o
  -5  17   6        0.21        3.09     10.90 o
  -4  17   6      328.39      298.86     14.11 o
  -3  17   6        9.09        5.19      8.60 o
  -2  17   6      127.27      155.58     24.81 o
  -1  17   6        0.02       22.04     11.73 o
   0  17   6       39.26       34.83     17.44 o
   1  17   6        0.15        3.01     19.20 o
  -5  18   6       49.31       53.72     10.18 o
  -4  18   6      132.70      126.01     11.90 o
  -3  18   6       82.71       82.52     16.34 o
  -2  18   6        3.81       -8.99     18.62 o
  -1  18   6      238.22      234.23     19.29 o
   0  18   6       32.06       37.44     13.54 o
   1  18   6        1.63        1.95     15.49 o
  -5  19   6        4.31        2.38     13.93 o
  -4  19   6       44.20       46.34     12.57 o
  -3  19   6      141.34      131.50     12.62 o
  -2  19   6      121.42      132.80     22.96 o
  -1  19   6        5.73        6.61     18.82 o
   0  19   6      426.25      393.75     24.75 o
  -4  20   6        5.75       17.51      9.82 o
  -3  20   6        4.72        3.80     10.16 o
  -2  20   6       54.58       41.54     19.30 o
  -1  20   6        2.01       22.65     14.04 o
   0  20   6        0.85       27.77     16.89 o
  -4  21   6        4.77       11.22     14.78 o
  -3  21   6      152.16      138.33     12.38 o
  -2  21   6        4.60       -5.07     31.75 o
  -1  21   6        1.71       24.08     23.71 o
  -7   1   7       73.66      108.63     27.67 o
  -6   1   7       16.74       16.56     19.87 o
  -5   1   7      164.33      145.18     14.79 o
  -4   1   7       48.41       49.40     11.91 o
  -3   1   7       23.64       25.36     12.95 o
  -2   1   7        1.73        9.72      9.44 o
   0   1   7        7.43       27.01     12.87 o
   1   1   7        0.84       15.89     17.67 o
   2   1   7        0.49       18.37     17.81 o
  -7   2   7        4.33       31.67     25.61 o
  -6   2   7       48.88       62.64     22.54 o
  -5   2   7       94.53      103.82     13.99 o
  -4   2   7       23.66       24.41     13.57 o
  -3   2   7       31.66       34.02     12.92 o
  -2   2   7        2.93       17.53     15.07 o
  -1   2   7       12.36       25.82     12.30 o
   0   2   7        3.30        0.06     18.34 o
   1   2   7        7.16       44.21     19.39 o
   2   2   7       23.51       58.86     19.18 o
  -7   3   7       22.83        1.23     24.04 o
  -6   3   7      148.47      159.32     25.98 o
  -5   3   7      166.84      173.18     18.38 o
  -4   3   7       91.14       89.59     12.89 o
  -3   3   7        1.34       23.88     10.38 o
  -2   3   7        4.96        5.19     12.21 o
  -1   3   7        0.38        4.93     14.32 o
   0   3   7        0.14        6.89     11.65 o
   1   3   7       74.50      104.84     22.08 o
   2   3   7       19.41       55.38     19.36 o
  -7   4   7       10.67       18.92     23.41 o
  -6   4   7       14.65        7.41     15.13 o
  -5   4   7      362.70      355.11     22.29 o
  -4   4   7        5.73        5.25     12.66 o
  -3   4   7       33.91       54.99     11.12 o
  -2   4   7        8.59        5.04     12.02 o
  -1   4   7        9.93       18.12     12.70 o
   0   4   7        0.92       -6.61     11.82 o
   1   4   7      316.48      333.78     21.03 o
   2   4   7        1.15       28.46     18.39 o
  -7   5   7       36.40       22.34     24.20 o
  -6   5   7       81.08      100.26     17.60 o
  -5   5   7      229.57      233.33     19.67 o
  -4   5   7       39.79       46.14     11.72 o
  -3   5   7       34.87       27.73     17.24 o
  -2   5   7       20.30       24.14     16.23 o
  -1   5   7       31.29       29.65     13.40 o
   0   5   7       64.08       55.10     14.17 o
   1   5   7      251.51      281.78     35.09 o
   2   5   7        3.20       36.72     18.93 o
  -7   6   7        2.03        7.49     23.50 o
  -6   6   7       31.85       40.01     18.96 o
  -5   6   7        3.11       24.69     14.51 o
  -4   6   7       26.94       33.36     11.34 o
  -3   6   7      142.42      153.25     16.77 o
  -2   6   7        6.50        9.50     11.87 o
  -1   6   7       42.91       68.89     15.55 o
   0   6   7      118.86       98.58     15.69 o
   1   6   7        1.06       35.54     14.21 o
   2   6   7        2.38       51.16     19.82 o
  -7   7   7       19.41       14.37     24.88 o
  -6   7   7        1.10       -2.54     14.23 o
  -5   7   7      102.70       87.87     19.91 o
  -4   7   7       50.29       52.96      8.68 o
  -3   7   7        0.77       -0.81      7.11 o
  -2   7   7      141.40      126.74     16.23 o
  -1   7   7       11.39       -0.18     22.88 o
   0   7   7       38.78       57.48     14.53 o
   1   7   7       10.62       33.22     14.29 o
   2   7   7        7.25       92.20     26.95 o
  -7   8   7        8.20        3.14     24.04 o
  -6   8   7        8.96       13.48     15.11 o
  -5   8   7       95.52       97.50     11.30 o
  -4   8   7       12.62       10.11      7.89 o
  -3   8   7        0.88       -1.06      4.92 o
  -2   8   7       13.46       12.85      7.67 o
  -1   8   7        0.29       -2.04     12.12 o
   0   8   7        8.58       14.28     12.98 o
   1   8   7        2.20       20.52     15.92 o
  -7   9   7       51.26       57.26     44.82 o
  -6   9   7      261.04      248.38     21.70 o
  -5   9   7        3.68       15.07     14.75 o
  -4   9   7       77.40       92.43     10.99 o
  -3   9   7        0.13       13.81      7.57 o
  -2   9   7        8.98        8.82      6.41 o
  -1   9   7       76.71       80.40     14.99 o
   0   9   7       73.10       88.98     19.29 o
   1   9   7       24.41       34.52     15.09 o
  -6  10   7        2.33       -4.60      8.65 o
  -5  10   7        6.13        6.31      8.89 o
  -4  10   7       18.13       23.57     11.64 o
  -3  10   7       10.76       12.24      7.42 o
  -2  10   7        1.05        0.08      9.20 o
  -1  10   7        0.22        8.51      6.76 o
   0  10   7        1.88       21.63     13.22 o
   1  10   7        0.66        4.06     14.38 o
  -6  11   7       67.67       74.13     12.14 o
  -5  11   7        3.71        4.64     17.81 o
  -4  11   7        5.89        4.71      8.00 o
  -3  11   7       51.76       72.41     14.65 o
  -2  11   7        0.00       -7.94      9.65 o
  -1  11   7        9.85       13.60      8.00 o
   0  11   7        0.90        6.72     12.43 o
   1  11   7       16.87       40.97     15.58 o
  -6  12   7        0.71       21.65     18.43 o
  -5  12   7      232.63      252.76     16.39 o
  -4  12   7       18.72        1.82      8.55 o
  -3  12   7        0.14        8.63     12.43 o
  -2  12   7        9.95       10.54      8.22 o
  -1  12   7        0.72        9.10      7.84 o
   0  12   7       21.48       26.43     15.38 o
   1  12   7       74.29       76.70     17.29 o
  -6  13   7        2.21       -3.53     21.52 o
  -5  13   7       21.05       19.33     19.21 o
  -4  13   7      102.68       94.14     15.97 o
  -3  13   7       45.47       76.28     14.26 o
  -2  13   7       37.54       36.18      8.53 o
  -1  13   7        2.49        9.23     12.40 o
   0  13   7       65.80       86.29     16.05 o
  -6  14   7        2.27        0.86     16.59 o
  -5  14   7      109.38      123.67     13.00 o
  -4  14   7      157.25      172.30     14.10 o
  -3  14   7       41.90       39.86      9.67 o
  -2  14   7       67.48       80.66     12.13 o
  -1  14   7      470.27      444.13     23.98 o
   0  14   7        3.09       -0.21     28.55 o
  -5  15   7       42.62       47.40     11.23 o
  -4  15   7       30.71       32.63     20.79 o
  -3  15   7       74.16       62.82     12.96 o
  -2  15   7       59.62       64.47     12.70 o
  -1  15   7       83.28      120.20     29.80 o
   0  15   7       22.99       29.24     13.79 o
  -5  16   7       70.60       53.23     18.89 o
  -4  16   7       14.68       19.54     10.80 o
  -3  16   7       31.97       50.25     10.06 o
  -2  16   7        2.16       17.38     11.05 o
  -1  16   7      179.40      193.15     18.87 o
   0  16   7      169.27      173.05     19.35 o
  -4  17   7       72.20       57.98     12.42 o
  -3  17   7      229.46      220.93     29.62 o
  -2  17   7       76.98      164.85     47.21 o
  -1  17   7      107.13      131.90     18.18 o
  -4  18   7       35.77       44.45     14.64 o
  -3  18   7      128.08      117.51     13.38 o
  -2  18   7        0.01       -1.15     16.84 o
  -6   0   8      137.77      146.65     36.12 o
  -5   0   8      184.02      190.46     44.72 o
  -4   0   8      114.11      209.16     29.70 o
  -3   0   8       40.43       55.10     28.91 o
  -2   0   8        8.54       14.68     27.65 o
  -1   0   8       55.60       36.12     28.11 o
   0   0   8       32.61       63.96     32.61 o
  -6   1   8      144.43      158.05     25.08 o
  -5   1   8       25.86       38.89     24.20 o
  -4   1   8       16.42       58.41     32.63 o
  -3   1   8      124.14      176.76     37.61 o
  -1   1   8       55.76       79.40     21.29 o
   0   1   8      365.89      408.99     32.18 o
  -6   2   8        5.49       48.04     21.23 o
  -5   2   8        2.92       16.08     22.88 o
  -4   2   8      304.79      316.79     18.20 o
  -3   2   8       12.74        8.95     19.22 o
  -2   2   8       40.66       44.88     20.43 o
  -1   2   8        7.54       48.96     21.18 o
   0   2   8      477.15      461.80     33.40 o
  -6   3   8        0.37       28.33     20.67 o
  -5   3   8      133.64      146.95     25.56 o
  -4   3   8        1.48       10.58     22.14 o
  -3   3   8        2.29        3.98     18.57 o
  -2   3   8      159.37      220.60     26.99 o
  -1   3   8       19.63       40.94     20.56 o
   0   3   8       57.35       76.50     22.46 o
  -6   4   8      140.19      172.68     21.28 o
  -5   4   8      251.50      252.72     20.34 o
  -4   4   8      190.54      231.93     24.95 o
  -3   4   8       52.23       54.36     21.38 o
  -2   4   8        5.59        9.84     20.27 o
  -1   4   8      317.20      341.27     32.70 o
   0   4   8        3.13       29.16     20.39 o
  -6   5   8       11.29       27.07     16.96 o
  -5   5   8        1.05       36.80     18.93 o
  -4   5   8        6.31       33.20     13.86 o
  -3   5   8       49.64       74.45     18.78 o
  -2   5   8       38.38       87.11     33.04 o
  -1   5   8        0.50       42.43     21.77 o
   0   5   8        0.15       16.34     32.28 o
  -6   6   8       13.46        3.16     16.60 o
  -5   6   8      209.77      230.04     25.04 o
  -4   6   8        0.76       10.58     13.64 o
  -3   6   8       49.78       69.74     14.72 o
  -2   6   8      122.10      154.38     16.65 o
  -1   6   8       13.47       47.37     15.28 o
   0   6   8       13.97       51.41     26.23 o
  -6   7   8        6.91       -6.72     30.23 o
  -5   7   8        1.92       -1.00     32.21 o
  -4   7   8      115.41      141.24     19.59 o
  -3   7   8        9.42       36.60     17.44 o
  -2   7   8       21.31       77.34     23.57 o
  -1   7   8       43.43       72.58     15.87 o
   0   7   8       18.45       26.30     19.93 o
  -6   8   8       15.13       25.43     27.12 o
  -5   8   8       90.83       77.00     20.44 o
  -4   8   8      107.09      113.02     22.19 o
  -3   8   8        4.89       28.40     17.81 o
  -2   8   8        5.93       28.41     13.74 o
  -1   8   8      105.84      143.00     24.79 o
   0   8   8        7.40       45.00     36.41 o
  -6   9   8      299.57      315.05     29.72 o
  -5   9   8       59.27       69.73     20.51 o
  -4   9   8      176.85      209.03     48.65 o
  -3   9   8        8.61       21.06     27.48 o
  -2   9   8       19.69       35.84     22.55 o
  -1   9   8       64.82       87.58     20.49 o
  -5  10   8      169.39      179.14     25.41 o
  -4  10   8       81.90       99.86     30.30 o
  -3  10   8        0.41       30.87     16.25 o
  -2  10   8       10.85       19.69     13.74 o
  -1  10   8      139.23      170.92     19.32 o
  -5  11   8        0.82       13.23     38.43 o
  -4  11   8      126.01      177.13     23.63 o
  -3  11   8       10.94       46.48     15.58 o
  -2  11   8        2.60       18.83     17.70 o
  -1  11   8       69.22      118.87     24.56 o
  -5  12   8      244.21      293.42     44.09 o
  -4  12   8       15.79       25.74     26.03 o
  -3  12   8        0.07       39.49     13.66 o
  -2  12   8       44.61       64.25     17.60 o
  -1  12   8        1.76       27.53     20.58 o
  -4  13   8       14.56        5.98     11.30 o
  -3  13   8        1.34       12.46     16.76 o
  -2  13   8        6.01       25.76     13.40 o
  -4  14   8        9.56       12.69      9.36 o
  -3  14   8       50.82       50.08     21.05 o
  -5   1   9      129.17      144.52     16.67 o
  -4   1   9       27.48       30.03     22.14 o
  -3   1   9        0.95       17.16     21.68 o
  -2   1   9        1.12       25.95     21.43 o
  -5   2   9       23.78       72.77     64.53 o
  -4   2   9        0.30        1.05     20.78 o
  -3   2   9        5.51        6.72     20.44 o
  -2   2   9        4.13       44.11     28.94 o
  -5   3   9      134.44      129.24     51.00 o
  -4   3   9       36.99       92.67     24.17 o
  -3   3   9        0.12       35.01     22.66 o
  -2   3   9        0.07       12.34     53.32 o
  -4   4   9        0.09       69.27     17.23 o
  -3   4   9       14.42       41.97     34.40 o
  -4   5   9       20.07       49.57     29.96 o
  -3   5   9       11.78       37.94     21.15 o
  -4   6   9       21.35       72.13     19.79 o
  -3   6   9       34.66      159.37     46.30 o
 
